# Supplementary material for: Combined De Novo Transcriptome and Metabolome Analysis of Common Bean Response to Fusarium oxysporum f. sp. phaseoli Infection
Source: Int J Mol Sci. 2019 Dec 12;20(24):6278. doi: 10.3390/ijms20246278 (PMC6941151; doi:10.3390/ijms20246278)
Supplement: Supplementary file 1 [file ijms-20-06278-s001.zip]

Archive with 3 entries (2 files):
- ijms-663480-SI-Author Proofreading/
- ijms-663480-SI-Author Proofreading/ijms-663480-SI-Author Proofreading.docx
- ijms-663480-SI-Author Proofreading/Suppl Data PV V1_final.xlsx
