# Supplementary material for: Combined De Novo Transcriptome and Metabolome Analysis of Common Bean Response to Fusarium oxysporum f. sp. phaseoli Infection
Source: Int J Mol Sci. 2019 Dec 12;20(24):6278. doi: 10.3390/ijms20246278 (PMC6941151; doi:10.3390/ijms20246278)
Supplement: Supplementary file 1 [file ijms-20-06278-s001.zip › ijms-663480-SI-Author Proofreading/Suppl Data PV V1_final.xlsx]

## Sheet: Table S1
Supplementary table 1. Comparison of means for root quantiative data
Time point (h)	Treatment	Root length (cm)		Fresh Weight (g)		Root Volume (ml)
		Mean	SD	Mean	SD	Mean	SD
4	CK	11.62a	1.07	0.48a	0.11	0.44a	0.11
	FO	12.37a	1.86	0.44a	0.08	0.40a	0.15
8	CK	13.25a	2.34	0.53a	0.08	0.43a	0.12
	FO	12.26a	1.83	0.45a	0.07	0.41a	0.08
12	CK	13.59a	3.28	0.39a	0.11	0.39a	0.08
	FO	13.05a	2.5	0.37a	0.07	0.33a	0.11
18	CK	14.63a	2.8	0.42a	0.07	0.41a	0.11
	FO	13.47a	2.63	0.37a	0.06	0.35a	0.08
24	CK	13.42a	2.02	0.47a	0.13	0.45a	0.13
	FO	10.66b	1.92	0.39a	0.08	0.33b	0.07
Mean values of CK and FO with different letters are significantly different at P <0.05.

## Sheet: Table S2
						Supplementary Table 2. Summary of sequencing out put statistics
					Sample	Raw Reads	Low Quality Reads	Adapter related	Clean Reads	Clean Base(G)	Error Rate (%)	Q20 (%)	Q30 (%)	GC Content (%)
					CK-24-1	43657524	78640	704068	42874816	6.43	0.02	98.2	94.44	44.75
					CK-24-2	44911600	80482	671450	44159668	6.62	0.02	98.13	94.33	44.54
					CK-24-3	48715872	91022	2668052	45956798	6.89	0.02	98.12	94.37	44.08
					FO-24-1	44193710	94118	4467214	39632378	5.94	0.02	98.06	94.33	44.86
					FO-24-2	48074702	101460	2646174	45327068	6.8	0.02	97.96	94.07	44.82
					FO-24-3	47983186	125576	1931202	45926408	6.89	0.02	97.93	93.98	43.43

## Sheet: Table S3
Supplementary Table 3. Mapping results of RNA-Seq data from innoculated and non-innoculated common bean seedlings
Sample	Clean Reads	Mapped Reads	Percentage
CK-24-1	42874816	38508622	0.8982
CK-24-2	44159668	39499294	0.8945
CK-24-3	45956798	40980904	0.8917
FO-24-1	39632378	34581562	0.8726
FO-24-2	45327068	38304714	0.8451
FO-24-3	45926408	39113674	0.8517

## Sheet: Table S4
Supplementary Table 4. Complete list of differentially expressed genes regulated by infection of FOP at 24 hpi in control and infected roots.
ID	CK-24-1_fpkm	CK-24-2_fpkm	CK-24-3_fpkm	FO-24-1_fpkm	FO-24-2_fpkm	FO-24-3_fpkm	CK-24-1_count	CK-24-2_count	CK-24-3_count	FO-24-1_count	FO-24-2_count	FO-24-3_count	log2FoldChange	pvalue	padj	regulated	KEGG	NR	Swissprot	Tremble	KOG	GO	Pfam
Cluster-1.41787	472.89	463.3	357.68	2918.79	2512.49	2918.6	4888.06	4934	4235	29557.3	27246.6	32664.2	3.06589	1.4951e-80	9.24005e-76	up	--	hypothetical protein PHAVU_011G058900g [Phaseolus vulgaris]	--	SubName: Full=Uncharacterized protein {ECO:0000313|EMBL:ESW04001.1};	--	--	--
Cluster-1.43948	1.68	1.63	3.06	153.06	154.85	166.07	39.75	39.72	79.6	3378.8	3728.63	4102.92	6.54754	8.20267e-80	2.53471e-75	up	K05909 laccase [EC:1.10.3.2] | (RefSeq) hypothetical protein (A)	hypothetical protein PHAVU_010G005900g [Phaseolus vulgaris]	RecName: Full=Laccase-7; EC=1.10.3.2; AltName: Full=Benzenediol:oxygen oxidoreductase 7; AltName: Full=Diphenol oxidase 7; AltName: Full=Urishiol oxidase 7; Flags: Precursor;	RecName: Full=Laccase {ECO:0000256|RuleBase:RU361119}; EC=1.10.3.2 {ECO:0000256|RuleBase:RU361119}; AltName: Full=Benzenediol:oxygen oxidoreductase {ECO:0000256|RuleBase:RU361119}; AltName: Full=Diphenol oxidase {ECO:0000256|RuleBase:RU361119}; AltName: Full=Urishiol oxidase {ECO:0000256|RuleBase:RU361119};	Multicopper oxidases	GO:0048046,apoplast; GO:0005507,copper ion binding; GO:0052716,hydroquinone:oxygen oxidoreductase activity; GO:0016722,oxidoreductase activity, oxidizing metal ions; GO:0046274,lignin catabolic process	Multicopper oxidase
Cluster-1.41719	115.64	123.56	124.21	914.19	700.52	751.59	801.27	884.03	1020.27	6460.01	5222.17	5810.13	3.10138	8.01365e-77	1.65087e-72	up	--	proline-rich protein [Glycine max]	--	SubName: Full=Proline-rich protein {ECO:0000313|EMBL:AAA66288.1};	--	--	--
Cluster-1.36805	35.41	36.15	37.23	117.93	106.5	128.39	745	782	865	2328	2289	2833	2.03962	8.11697e-70	1.25411e-65	up	--	hypothetical protein PHAVU_003G012800g [Phaseolus vulgaris]	--	SubName: Full=Uncharacterized protein {ECO:0000313|EMBL:ESW25164.1};	--	--	Protein of unknown function (DUF1645)
Cluster-1.49011	0.47	0.44	0.5	104.41	73.09	39.92	16.37	16	19.1	3382.5	2595.79	1452.41	7.61855	3.10965e-52	3.84365e-48	up	K20628 expansin | (RefSeq) EXPB8; expansin-B3-like (A)	hypothetical protein PHAVU_003G224600g [Phaseolus vulgaris]	RecName: Full=Expansin-like B1; Short=At-EXPR1; Short=AtEXLB1; Short=AtEXPR1; AltName: Full=Ath-ExpBeta-3.1; Flags: Precursor;	SubName: Full=Uncharacterized protein {ECO:0000313|EMBL:ESW27702.1};	--	GO:0005576,extracellular region; GO:0019953,sexual reproduction	Lytic transglycolase
Cluster-1.36354	110.95	111.45	124.83	3.81	4.52	6.36	1589	1642.49	2007.43	52.17	67.01	96.96	-4.20435	4.65865e-51	4.79856e-47	down	K01188 beta-glucosidase [EC:3.2.1.21] | (RefSeq) hypothetical protein (A)	hypothetical protein PHAVU_001G076700g [Phaseolus vulgaris]	RecName: Full=Beta-glucosidase 13; Short=Os4bglu13; EC=3.2.1.21; Flags: Precursor;	SubName: Full=Uncharacterized protein {ECO:0000313|EMBL:ESW33519.1};	Beta-glucosidase, lactase phlorizinhydrolase, and related proteins	GO:0008422,beta-glucosidase activity; GO:0102483,scopolin beta-glucosidase activity; GO:0005975,carbohydrate metabolic process; GO:1901657,glycosyl compound metabolic process	Glycosyl hydrolase family 1
Cluster-1.23779	10.56	9.71	10.14	0.59	0.67	0.71	606.87	573.12	628.48	31.01	38.62	41.72	-3.61114	9.57365e-49	8.45244e-45	down	--	hypothetical protein PHAVU_003G116800g [Phaseolus vulgaris]	--	SubName: Full=Uncharacterized protein {ECO:0000313|EMBL:ESW26399.1};	--	GO:0016021,integral component of membrane	--
Cluster-1.41621	251.07	200.12	174.88	1218.84	1165.21	1060.1	310	261	362	2289	2011	1981	3.16245	4.62526e-45	3.57313e-41	up	K00430 peroxidase [EC:1.11.1.7] | (RefSeq) hypothetical protein (A)	hypothetical protein PHAVU_006G129400g [Phaseolus vulgaris]	RecName: Full=Peroxidase 54; Short=Atperox P54; EC=1.11.1.7; AltName: Full=ATP29a; Flags: Precursor;	RecName: Full=Peroxidase {ECO:0000256|RuleBase:RU362060, ECO:0000256|SAAS:SAAS00709852}; EC=1.11.1.7 {ECO:0000256|RuleBase:RU362060, ECO:0000256|SAAS:SAAS00709852};	--	GO:0005576,extracellular region; GO:0005774,vacuolar membrane; GO:0020037,heme binding; GO:0046872,metal ion binding; GO:0004601,peroxidase activity; GO:0042744,hydrogen peroxide catabolic process; GO:0006979,response to oxidative stress	--
Cluster-1.53932	0.71	0.53	0.2	72.23	43.48	94.32	13	10	4	1251	818	1823	7.53081	6.30514e-43	4.32967e-39	up	K04733 interleukin-1 receptor-associated kinase 4 [EC:2.7.11.1] | (RefSeq) putative receptor-like protein kinase At4g00960 (A)	hypothetical protein PHAVU_007G049700g [Phaseolus vulgaris]	RecName: Full=Cysteine-rich receptor-like protein kinase 29; Short=Cysteine-rich RLK29; EC=2.7.11.-; Flags: Precursor;	SubName: Full=Uncharacterized protein {ECO:0000313|EMBL:ESW15166.1};	--	GO:0016021,integral component of membrane; GO:0005886,plasma membrane; GO:0005773,vacuole; GO:0005524,ATP binding; GO:0004674,protein serine/threonine kinase activity; GO:0006468,protein phosphorylation; GO:0009737,response to abscisic acid	Viral hemorrhagic septicemia virus non-virion protein
Cluster-1.41606	318.52	668.47	321.72	6640.06	8567.28	8934.39	119.25	266.95	286.74	5725.78	5912.44	6853.98	5.19771	4.87408e-42	3.01228e-38	up	--	pathogenesis-related protein 2, partial [Phaseolus vulgaris]	RecName: Full=Pathogenesis-related protein 2; AltName: Full=PvPR2;	SubName: Full=Pathogenesis-related protein 2 {ECO:0000313|EMBL:AQR56015.1}; Flags: Fragment;	--	GO:0006952,defense response; GO:0009607,response to biotic stimulus	--
Cluster-33814.0	24.62	20.15	21.62	136.54	125.82	175.9	93	79	105	578	543	796	3.18323	2.26542e-41	1.2728e-37	up	--	--	--	--	--	--	--
Cluster-1.40405	0	0	0	417.8	581.91	242.41	0	0	0	28728	44103	18789	17.7853	8.03725e-41	4.13932e-37	up	--	--	--	--	--	--	--
Cluster-4505.0	1.19	0.87	0.79	20.63	23.87	25.35	16	12	12	266	332	363	4.98658	1.58097e-40	7.51594e-37	up	--	hypothetical protein PHAVU_007G092400g [Phaseolus vulgaris]	--	SubName: Full=Uncharacterized protein {ECO:0000313|EMBL:ESW15672.1};	--	--	--
Cluster-1.42700	8.96	20.4	13.38	577.07	326.02	444.1	54	127	97	3609	2137	3025	5.38456	8.2225e-40	3.62977e-36	up	--	hypothetical protein PHAVU_003G053500g [Phaseolus vulgaris]	--	SubName: Full=Uncharacterized protein {ECO:0000313|EMBL:ESW25646.1};	--	--	--
Cluster-1.36694	365.65	332.71	398.89	40.05	45.01	40.86	9954	9306	11891	1013	1244	1158	-2.7753	2.98329e-39	1.22916e-35	down	K23222 nuclease HARBI1 [EC:3.1.-.-] | (RefSeq) putative nuclease HARBI1 (A)	PREDICTED: putative nuclease HARBI1 [Vigna angularis]	RecName: Full=Protein ALP1-like {ECO:0000305}; EC=3.1.-.-;	SubName: Full=putative nuclease HARBI1 {ECO:0000313|RefSeq:XP_014505591.1};	Predicted transposase	GO:0005634,nucleus; GO:0046872,metal ion binding; GO:0004518,nuclease activity	Plant transposon protein
Cluster-10085.0	11.41	13.69	12.96	94.5	68.01	103.7	58	72	81	511	382	607	3.22362	1.71385e-36	6.61997e-33	up	--	hypothetical protein PHAVU_005G108000g [Phaseolus vulgaris]	--	SubName: Full=Uncharacterized protein {ECO:0000313|EMBL:ESW21890.1};	--	--	Wound-induced protein
Cluster-1.46031	14.72	20.53	16.17	91.55	71.41	94.8	121	174	155	753	624	857	2.71004	2.27237e-36	8.26099e-33	up	--	hypothetical protein PHAVU_006G043100g [Phaseolus vulgaris]	--	SubName: Full=Uncharacterized protein {ECO:0000313|EMBL:ESW18463.1};	--	--	Domain of unknown function (DUF4228)
Cluster-34807.0	4.1	6.77	5.3	51.73	39.87	49.64	33.34	56.83	50.4	421.9	345.3	444.86	3.51705	6.68998e-35	2.29697e-31	up	K09419 heat shock transcription factor, other eukaryote | (RefSeq) hypothetical protein (A)	hypothetical protein PHAVU_002G228400g [Phaseolus vulgaris]	RecName: Full=Heat stress transcription factor B-2a; Short=AtHsfB2a; AltName: Full=AtHsf-22; AltName: Full=Heat shock factor protein 6; Short=HSF 6; AltName: Full=Heat shock transcription factor 6; Short=HSTF 6;	SubName: Full=Uncharacterized protein {ECO:0000313|EMBL:ESW31317.1};	Heat shock transcription factor	GO:0005634,nucleus; GO:0003700,DNA-binding transcription factor activity; GO:0043565,sequence-specific DNA binding; GO:0010200,response to chitin; GO:0006351,transcription, DNA-templated	HSF-type DNA-binding
Cluster-1.41194	26.25	21.5	25.19	367.37	198.45	225.31	324.96	273.94	352.93	4393.5	2554.99	2988.63	3.78793	1.06083e-34	3.45062e-31	up	--	hypothetical protein PHAVU_007G186900g [Phaseolus vulgaris]	--	SubName: Full=Uncharacterized protein {ECO:0000313|EMBL:ESW16816.1};	--	--	--
Cluster-1.39687	1.99	3.24	3.39	26.24	23.22	25.4	82.72	138.5	153.14	1003.62	974.92	1091.99	3.45148	1.14349e-34	3.53351e-31	up	K11593 eukaryotic translation initiation factor 2C | (RefSeq) hypothetical protein (A)	hypothetical protein PHAVU_004G142900g [Phaseolus vulgaris]	RecName: Full=Protein argonaute 1;	SubName: Full=Uncharacterized protein {ECO:0000313|EMBL:ESW24586.1};	Translation initiation factor 2C (eIF-2C) and related proteins	GO:0005737,cytoplasm; GO:0005829,cytosol; GO:0030529,NA; GO:0005634,nucleus; GO:0004521,endoribonuclease activity; GO:0046872,metal ion binding; GO:0035198,miRNA binding; GO:0003729,mRNA binding; GO:0009955,adaxial/abaxial pattern specification; GO:0048830,adventitious root development; GO:0009850,auxin metabolic process; GO:0051607,defense response to virus; GO:0035195,gene silencing by miRNA; G…	Mid domain of argonaute
Cluster-1.34719	69.77	60.13	65.74	0.51	0.6	1.33	425.73	379.15	482.11	3.25	4	9.16	-5.93835	3.47307e-34	1.02211e-30	down	K01188 beta-glucosidase [EC:3.2.1.21] | (RefSeq) hypothetical protein (A)	hypothetical protein PHAVU_001G076700g [Phaseolus vulgaris]	RecName: Full=Cyanogenic beta-glucosidase; EC=3.2.1.21; AltName: Full=Linamarase; Flags: Precursor; Fragment;	SubName: Full=Uncharacterized protein {ECO:0000313|EMBL:ESW33519.1};	Beta-glucosidase, lactase phlorizinhydrolase, and related proteins	GO:0008422,beta-glucosidase activity; GO:0102483,scopolin beta-glucosidase activity; GO:0005975,carbohydrate metabolic process	Glycosyl hydrolase family 1
Cluster-1.34908	4.64	5.84	5	19.82	18.26	21.71	129.47	167.3	152.58	513.32	516.92	630.33	2.2878	4.77979e-34	1.34273e-30	up	K04733 interleukin-1 receptor-associated kinase 4 [EC:2.7.11.1] | (RefSeq) probable LRR receptor-like serine/threonine-protein kinase At1g56140 (A)	hypothetical protein PHAVU_011G169300g [Phaseolus vulgaris]	RecName: Full=Probable LRR receptor-like serine/threonine-protein kinase At1g56130; EC=2.7.11.1; Flags: Precursor;	SubName: Full=Uncharacterized protein {ECO:0000313|EMBL:ESW05309.1};	--	GO:0016021,integral component of membrane; GO:0005886,plasma membrane; GO:0005524,ATP binding; GO:0004674,protein serine/threonine kinase activity	Protein kinase domain
Cluster-1.39286	0.07	0.22	0	194.85	327.84	139.61	1	3	0	2522.37	4578.73	2007.53	11.5936	7.05073e-34	1.89456e-30	up	--	hypothetical protein POPTR_0013s00340g [Populus trichocarpa]	RecName: Full=Protein Ric1;	SubName: Full=Hydrophobic protein RCI2A {ECO:0000313|EMBL:ERP53505.1};	Stress responsive protein	GO:0016021,integral component of membrane	Proteolipid membrane potential modulator
Cluster-1.20165	9.96	8.56	7.33	228.4	158.12	106.9	149.99	132.6	123.55	3280.52	2456.73	1708.66	4.61052	7.30134e-33	1.88016e-29	up	K14611 solute carrier family 23 (nucleobase transporter), member 1/2 | (RefSeq) nucleobase-ascorbate transporter 3-like (A)	hypothetical protein PHAVU_003G163400g [Phaseolus vulgaris]	--	SubName: Full=Uncharacterized protein {ECO:0000313|EMBL:ESW26982.1};	--	--	Glyoxalase/Bleomycin resistance protein/Dioxygenase superfamily
Cluster-12258.0	0.31	0.45	0.1	21.48	15.14	15.28	8	12	3	522	402	416	6.26408	1.0804e-32	2.67082e-29	up	K13496 UDP-glucosyltransferase 73C [EC:2.4.1.-] | (RefSeq) UDP-glycosyltransferase 73C6-like (A)	hypothetical protein PHAVU_001G183000g [Phaseolus vulgaris]	RecName: Full=UDP-glycosyltransferase 73D1; EC=2.4.1.-;	RecName: Full=Glycosyltransferase {ECO:0000256|RuleBase:RU362057}; EC=2.4.1.- {ECO:0000256|RuleBase:RU362057};	UDP-glucuronosyl and UDP-glucosyl transferase	GO:0043231,intracellular membrane-bounded organelle; GO:0080043,quercetin 3-O-glucosyltransferase activity; GO:0080044,quercetin 7-O-glucosyltransferase activity; GO:0008152,metabolic process	UDP-glucoronosyl and UDP-glucosyl transferase
Cluster-1.42619	0	0.08	0	905.53	1918.42	802.85	0	1	0	10876.5	24809.2	10696.8	15.8444	4.08458e-32	9.5546e-29	up	--	--	--	--	--	--	--
Cluster-4372.0	0.44	0.47	0.4	16.12	8.23	14.7	10	11	10	345	192	352	5.22707	4.26675e-32	9.5546e-29	up	K09833 homogentisate phytyltransferase / homogentisate geranylgeranyltransferase [EC:2.5.1.115 2.5.1.116] | (RefSeq) hypothetical protein (A)	hypothetical protein PHAVU_007G227800g [Phaseolus vulgaris]	RecName: Full=Glycinol 4-dimethylallyltransferase; EC=2.5.1.36; AltName: Full=Dimethylallyl diphosphate:(6aS,11aS)-(-)-3,9,6a-trihydroxypterocarpan ((-)-glycinol) 4-dimethylallyltransferase; AltName: Full=Glyceollin synthase; AltName: Full=Pterocarpan 4-dimethylallyltransferase; Flags: Precursor;	SubName: Full=Uncharacterized protein {ECO:0000313|EMBL:ESW17298.1};	--	GO:0031969,chloroplast membrane; GO:0016021,integral component of membrane; GO:0047292,trihydroxypterocarpan dimethylallyltransferase activity	UbiA prenyltransferase family
Cluster-1.21608	1.54	4.33	3.69	162.25	382.32	385.64	24.54	70.85	65.62	2456.63	6269.45	6503.11	6.9757	4.32881e-32	9.5546e-29	up	K01915 glutamine synthetase [EC:6.3.1.2] | (RefSeq) hypothetical protein (A)	hypothetical protein PHAVU_004G148300g [Phaseolus vulgaris]	RecName: Full=Glutamine synthetase PR-2; EC=6.3.1.2; AltName: Full=Gln isozyme alpha; AltName: Full=Glutamate--ammonia ligase;	RecName: Full=Glutamine synthetase {ECO:0000256|RuleBase:RU004356}; EC=6.3.1.2 {ECO:0000256|RuleBase:RU004356};	Glutamine synthetase	GO:0005737,cytoplasm; GO:0005524,ATP binding; GO:0004356,glutamate-ammonia ligase activity; GO:0006542,glutamine biosynthetic process; GO:0009399,nitrogen fixation	Glutamine synthetase, catalytic domain
Cluster-1.39375	0.15	0	0	682.68	1201.04	433.9	2	0	0	8612.91	16337.1	6078.05	14.3596	1.14011e-31	2.42969e-28	up	--	--	--	--	--	--	--
Cluster-1.55031	23.03	26.07	21.37	63.81	52.58	65.59	1175.86	1366.48	1179.12	2979.8	2700	3446.88	1.69091	1.25877e-31	2.52994e-28	up	K14515 EIN3-binding F-box protein | (RefSeq) hypothetical protein (A)	hypothetical protein PHAVU_001G051300g [Phaseolus vulgaris]	RecName: Full=EIN3-binding F-box protein 1; AltName: Full=F-box/LRR-repeat protein 6;	SubName: Full=Uncharacterized protein {ECO:0000313|EMBL:ESW33206.1};	Leucine rich repeat proteins, some proteins contain F-box	GO:0005634,nucleus; GO:0009873,ethylene-activated signaling pathway; GO:0010105,negative regulation of ethylene-activated signaling pathway; GO:0016567,protein ubiquitination; GO:0009723,response to ethylene; GO:0006511,ubiquitin-dependent protein catabolic process	Leucine Rich Repeat
Cluster-1.7467	6.26	5.8	6.09	19.77	16.86	20.94	135.51	129.1	145.39	400.77	372.39	474.78	2.00398	1.26902e-31	2.52994e-28	up	--	hypothetical protein PHAVU_001G019800g [Phaseolus vulgaris]	--	SubName: Full=Uncharacterized protein {ECO:0000313|EMBL:ESW32819.1};	--	GO:0016021,integral component of membrane; GO:0016787,hydrolase activity	--
Cluster-1.39520	10.79	27.51	13.16	666.3	380.03	599.67	198	519	268	11540	7149	11590	5.33579	2.84599e-31	5.49649e-28	up	K04733 interleukin-1 receptor-associated kinase 4 [EC:2.7.11.1] | (RefSeq) LOC109742393; G-type lectin S-receptor-like serine/threonine-protein kinase At1g34300 (A)	hypothetical protein PHAVU_002G155400g [Phaseolus vulgaris]	RecName: Full=Osmotin-like protein OSM34; Flags: Precursor;	SubName: Full=Uncharacterized protein {ECO:0000313|EMBL:ESW30467.1};	--	GO:0009816,defense response to bacterium, incompatible interaction; GO:0009817,defense response to fungus, incompatible interaction; GO:0009651,response to salt stress	Thaumatin family
Cluster-1.37055	0	0	0	261.91	138.98	129.54	0	0	0	5632.03	3258.71	3116.82	14.8203	3.09502e-31	5.79632e-28	up	--	--	--	--	--	--	--
Cluster-1.38974	0.06	0.02	0	73.82	180.53	52.8	3	1	0	3608	9706	2905	12.4271	5.68708e-31	1.02718e-27	up	K22464 fatty acid photodecarboxylase [EC:4.1.1.106] | (RefSeq) hypothetical protein (A)	choline oxidase [Quercus suber]	RecName: Full=(R)-mandelonitrile lyase-like; EC=4.1.2.10; AltName: Full=Hydroxynitrile lyase-like; Short=(R)-oxynitrilase-like; Flags: Precursor;	SubName: Full=Uncharacterized protein {ECO:0000313|EnsemblProtists:PYU1_T014825};	Glucose dehydrogenase/choline dehydrogenase/mandelonitrile lyase (GMC oxidoreductase family)	GO:0050660,flavin adenine dinucleotide binding; GO:0046593,mandelonitrile lyase activity; GO:0016614,oxidoreductase activity, acting on CH-OH group of donors	FAD dependent oxidoreductase
Cluster-1.9694	1.39	1.87	2.02	39.1	32.1	25.41	12.7	17.63	21.41	354.68	310.57	254.07	4.5675	5.81718e-31	1.02718e-27	up	K07442 tRNA (adenine57-N1/adenine58-N1)-methyltransferase catalytic subunit [EC:2.1.1.219 2.1.1.220] | (RefSeq) hypothetical protein (A)	hypothetical protein PHAVU_001G110700g [Phaseolus vulgaris]	--	SubName: Full=Uncharacterized protein {ECO:0000313|EMBL:ESW33936.1};	--	--	--
Cluster-1.41297	0	0	0	213.96	148	108.56	0	0	0	4574.97	3450.29	2597.18	14.652	6.46851e-31	1.0775e-27	up	--	--	--	--	--	--	--
Cluster-1.29473	5.63	5.2	6.46	0.32	0.23	0.24	288.44	273.46	358.11	15.2	11.85	12.46	-4.15094	6.57545e-31	1.0775e-27	down	K00729 dolichyl-phosphate beta-glucosyltransferase [EC:2.4.1.117] | (RefSeq) dolichyl-phosphate beta-glucosyltransferase-like (A)	hypothetical protein PHAVU_004G120400g [Phaseolus vulgaris]	RecName: Full=RHOMBOID-like protein 3 {ECO:0000303|PubMed:16223493, ECO:0000303|PubMed:17181860}; Short=AtRBL3 {ECO:0000303|PubMed:16223493, ECO:0000303|PubMed:17181860}; EC=3.4.21.- {ECO:0000305};	RecName: Full=Rhomboid-like protein {ECO:0000256|RuleBase:RU362115}; EC=3.4.21.- {ECO:0000256|RuleBase:RU362115};	Rhomboid family proteins	GO:0000139,Golgi membrane; GO:0016021,integral component of membrane; GO:0009506,plasmodesma; GO:0004252,serine-type endopeptidase activity	--
Cluster-1.45830	139.97	143.14	178.85	22.89	15.35	17.95	2231	2347	3184	347	252	303	-2.6968	6.62522e-31	1.0775e-27	down	K09286 EREBP-like factor | (RefSeq) hypothetical protein (A)	hypothetical protein PHAVU_009G225000g [Phaseolus vulgaris]	RecName: Full=Ethylene-responsive transcription factor ERF016;	SubName: Full=Uncharacterized protein {ECO:0000313|EMBL:ESW10625.1};	--	GO:0005634,nucleus; GO:0003677,DNA binding; GO:0003700,DNA-binding transcription factor activity; GO:0009873,ethylene-activated signaling pathway; GO:0006351,transcription, DNA-templated	AP2 domain
Cluster-1.41056	0	0	0	330.26	476.04	142.63	0	0	0	9157.77	14443.7	4435.9	16.0875	7.58659e-31	1.20222e-27	up	K03231 elongation factor 1-alpha | (RefSeq) elongation factor 1-alpha (A)	elongation factor 1-alpha [Hylocereus polyrhizus]	RecName: Full=Elongation factor 1-alpha; Short=EF-1-alpha;	RecName: Full=Elongation factor 1-alpha {ECO:0000256|RuleBase:RU000325};	Translation elongation factor EF-1 alpha/Tu	GO:0005737,cytoplasm; GO:0005525,GTP binding; GO:0003924,GTPase activity; GO:0003746,translation elongation factor activity	50S ribosome-binding GTPase
Cluster-1.51878	6.11	6.18	5.91	1.07	0.91	1.06	410.27	426.06	427.85	65.44	61.67	72.77	-2.25949	8.05814e-31	1.24502e-27	down	K01507 inorganic pyrophosphatase [EC:3.6.1.1] | (RefSeq) hypothetical protein (A)	hypothetical protein PHAVU_007G158400g [Phaseolus vulgaris]	RecName: Full=Soluble inorganic pyrophosphatase 4 {ECO:0000303|PubMed:15135060}; EC=3.6.1.1 {ECO:0000269|Ref.6}; AltName: Full=Pyrophosphate phospho-hydrolase 4 {ECO:0000303|PubMed:15135060}; Short=PPase 4 {ECO:0000303|PubMed:15135060};	SubName: Full=Uncharacterized protein {ECO:0000313|EMBL:ESW16458.1};	Inorganic pyrophosphatase/Nucleosome remodeling factor, subunit NURF38	GO:0005829,cytosol; GO:0004427,inorganic diphosphatase activity; GO:0000287,magnesium ion binding; GO:0006796,phosphate-containing compound metabolic process; GO:0046686,response to cadmium ion	Inorganic pyrophosphatase
Cluster-1.40148	26.56	29.6	29.13	58.95	52.15	61	667.23	764.12	803.28	1379.75	1332.65	1598.78	1.35155	1.41968e-30	2.13998e-27	up	K09060 plant G-box-binding factor | (RefSeq) bZIP transcription factor 16-like (A)	hypothetical protein PHAVU_002G331900g [Phaseolus vulgaris]	RecName: Full=UV-B-induced protein At3g17800, chloroplastic {ECO:0000305}; Flags: Precursor;	SubName: Full=Uncharacterized protein {ECO:0000313|EMBL:ESW32554.1};	--	GO:0009507,chloroplast; GO:0010193,response to ozone; GO:0010224,response to UV-B; GO:0009611,response to wounding	Protein of unknown function (DUF760)
Cluster-1.43484	96.46	106.83	106.95	219.54	206.2	220.32	2574	2929	3127	5446	5589	6124	1.39875	2.34235e-30	3.44671e-27	up	K09286 EREBP-like factor | (RefSeq) hypothetical protein (A)	hypothetical protein PHAVU_009G251600g [Phaseolus vulgaris]	RecName: Full=Ethylene-responsive transcription factor RAP2-3; AltName: Full=Cadmium-induced protein AS30; AltName: Full=Ethylene response factor 72; Short=ERF72; AltName: Full=Ethylene-responsive element binding protein; Short=AtEBP; AltName: Full=Protein RELATED TO APETALA2 3; Short=Related to AP2 3;	SubName: Full=Uncharacterized protein {ECO:0000313|EMBL:ESW10941.1};	--	GO:0005737,cytoplasm; GO:0005634,nucleus; GO:0005886,plasma membrane; GO:0003677,DNA binding; GO:0003700,DNA-binding transcription factor activity; GO:0043565,sequence-specific DNA binding; GO:0008219,cell death; GO:0009873,ethylene-activated signaling pathway; GO:0010286,heat acclimation; GO:0045893,positive regulation of transcription, DNA-templated; GO:0009735,response to cytokinin; GO:0009723…	AP2 domain
Cluster-1.43249	73.81	90.49	83.21	278.75	315.26	326.09	514.29	651	686.85	1979.41	2362.27	2533.55	2.30204	3.43707e-30	4.93994e-27	up	--	--	--	--	--	--	--
Cluster-1.40604	247.2	195.68	253.16	25.78	27.07	22.07	7562.35	6149.5	8454.67	729.96	838.91	700.96	-2.87053	3.71021e-30	5.21133e-27	down	K17506 protein phosphatase 1L [EC:3.1.3.16] | (RefSeq) probable protein phosphatase 2C 25 (A)	hypothetical protein PHAVU_008G259800g [Phaseolus vulgaris]	RecName: Full=Probable protein phosphatase 2C 2; Short=AtPP2C02; EC=3.1.3.16; AltName: Full=Protein phosphatase AP2C2;	SubName: Full=Uncharacterized protein {ECO:0000313|EMBL:ESW14185.1};	Serine/threonine protein phosphatase	GO:0046872,metal ion binding; GO:0004722,protein serine/threonine phosphatase activity	Stage II sporulation protein E (SpoIIE)
Cluster-1.39989	0.36	0.56	0.92	36.94	91.61	71.5	6.22	10.11	17.91	611.09	1644.49	1318.92	7.15244	4.70415e-30	6.46057e-27	up	K23047 E3 ubiquitin-protein ligase UNKL [EC:2.3.2.27] | (RefSeq) zinc finger CCCH domain-containing protein 30-like (A)	hypothetical protein PHAVU_003G216000g [Phaseolus vulgaris]	RecName: Full=AT-hook motif nuclear-localized protein 1 {ECO:0000303|PubMed:15604740};	SubName: Full=Uncharacterized protein {ECO:0000313|EMBL:ESW27598.1};	--	GO:0098687,chromosomal region; GO:0005737,cytoplasm; GO:0005739,mitochondrion; GO:0005730,nucleolus; GO:0005654,nucleoplasm; GO:0005634,nucleus; GO:0003680,AT DNA binding; GO:0003677,DNA binding; GO:0043565,sequence-specific DNA binding; GO:0006355,regulation of transcription, DNA-templated; GO:0006351,transcription, DNA-templated	Plants and Prokaryotes Conserved (PCC) domain
Cluster-1.39150	0	0	0	136.36	236.18	100.46	0	0	0	4262	8089	3525	15.2576	4.92983e-30	6.55668e-27	up	--	pho85 cyclin-1 [Quercus suber]	RecName: Full=Cyclin-U4-3; Short=CycU4;3; AltName: Full=Cyclin-P4.2; Short=CycP4;2;	SubName: Full=Uncharacterized protein {ECO:0000313|EMBL:EKX38641.1, ECO:0000313|EnsemblProtists:EKX38641};	Cyclin	GO:0019901,protein kinase binding; GO:0007049,cell cycle; GO:0051301,cell division; GO:0000079,regulation of cyclin-dependent protein serine/threonine kinase activity	Cyclin
Cluster-1.39399	0	0	0	242.4	385.09	146.06	0	0	0	5133	8889	3460	15.3998	4.98631e-30	6.55668e-27	up	--	--	--	--	--	--	--
Cluster-1.35243	9.25	10.15	12.58	50.04	44.84	60.37	164	185	248	839	816	1129	2.62232	8.07937e-30	1.04025e-26	up	--	hypothetical protein PHAVU_011G110900g [Phaseolus vulgaris]	--	SubName: Full=Uncharacterized protein {ECO:0000313|EMBL:ESW04620.1};	--	--	Wound-induced protein
Cluster-1.19437	0	0	0	195.94	246.48	103.36	0	0	0	4410	6053	2604	14.9741	1.84494e-29	2.32696e-26	up	--	sur7 family protein pun1 [Quercus suber]	--	--	--	--	SUR7/PalI family
Cluster-1.39233	0	0	0	136.15	264.65	70.9	0	0	0	7544	16145	4425	16.0986	1.88277e-29	2.32718e-26	up	K18338 L-rhamnono-1,4-lactonase [EC:3.1.1.65] | (RefSeq) L-rhamnono-gamma-lactonase-like (A)	l-rhamnono-gamma-lactonase [Quercus suber]	--	SubName: Full=Amidohydrolase family protein {ECO:0000313|EMBL:OAO12577.1};	--	GO:0016787,hydrolase activity	Amidohydrolase
Cluster-1.39327	0.1	0	0	374.83	472.77	168.46	2	0	0	7036.22	9654.34	3532.58	13.7394	1.95727e-29	2.37182e-26	up	--	--	--	--	--	--	--
Cluster-1.42999	0	0	0	112.96	194.36	75.15	0	0	0	4353	8223.87	3255.89	15.2571	2.16344e-29	2.57125e-26	up	K12867 pre-mRNA-splicing factor SYF1 | (RefSeq) pre-mRNA-splicing factor syf1-like (A)	pre-mrna-splicing factor syf1 [Quercus suber]	--	SubName: Full=Tetratricopeptide repeat like superfamily protein {ECO:0000313|EMBL:GAQ91417.1};	mRNA splicing factor	GO:0006396,RNA processing	Soluble NSF attachment protein, SNAP
Cluster-1.31935	0.87	1.4	0.75	229.25	45.77	129.31	15.59	26	15	3903.04	846.18	2456.19	7.36047	2.26104e-29	2.63654e-26	up	K00430 peroxidase [EC:1.11.1.7] | (RefSeq) hypothetical protein (A)	hypothetical protein PHAVU_010G066900g [Phaseolus vulgaris]	RecName: Full=Cationic peroxidase 1; EC=1.11.1.7; AltName: Full=PNPC1; Flags: Precursor;	RecName: Full=Peroxidase {ECO:0000256|RuleBase:RU362060, ECO:0000256|SAAS:SAAS00709852}; EC=1.11.1.7 {ECO:0000256|RuleBase:RU362060, ECO:0000256|SAAS:SAAS00709852};	--	GO:0005576,extracellular region; GO:0020037,heme binding; GO:0046872,metal ion binding; GO:0004601,peroxidase activity; GO:0042744,hydrogen peroxide catabolic process; GO:0006979,response to oxidative stress	Peroxidase
Cluster-1.30531	0	0	0	109.29	150.24	65.54	0	0	0	3794	5721	2556	14.8593	3.0609e-29	3.49089e-26	up	--	hypothetical protein [Zoysia matrella]	--	SubName: Full=Uncharacterized protein {ECO:0000313|EMBL:AIN39823.1};	--	--	Domain of unknown function (DUF4452)
Cluster-1.37390	0	0	0	140.67	158.01	73.72	0	0	0	3869	4755	2274	14.7077	3.11419e-29	3.49089e-26	up	K03627 putative transcription factor | (RefSeq) multiprotein-bridging factor 1-like (A)	unknown [Zea mays]	RecName: Full=Multiprotein-bridging factor 1c;	SubName: Full=Uncharacterized protein {ECO:0000313|EMBL:ACF79238.1};	Transcription factor MBF1	GO:0005737,cytoplasm; GO:0005730,nucleolus; GO:0003700,DNA-binding transcription factor activity; GO:0043565,sequence-specific DNA binding; GO:0003713,transcription coactivator activity; GO:0009873,ethylene-activated signaling pathway; GO:0045893,positive regulation of transcription, DNA-templated; GO:0009737,response to abscisic acid; GO:0009408,response to heat; GO:0009414,response to water dep…	Helix-turn-helix domain
Cluster-1.41990	0	0	0	252.35	412.05	154.32	0	0	0	4471	7933	3052	15.2227	3.16317e-29	3.49089e-26	up	--	--	--	--	--	--	--
Cluster-1.4108	3.4	4.02	3.04	16.31	16.47	16.88	85.13	103.66	83.63	380.88	419.85	441.45	2.59039	3.45888e-29	3.75028e-26	up	K22889 trichothecene 3-O-acetyltransferase [EC:2.3.1.-] | (RefSeq) uncharacterized acetyltransferase At3g50280-like (A)	hypothetical protein PHAVU_001G240700g [Phaseolus vulgaris]	RecName: Full=Uncharacterized acetyltransferase At3g50280; EC=2.3.1.-;	SubName: Full=Uncharacterized protein {ECO:0000313|EMBL:ESW35512.1};	--	GO:0016747,transferase activity, transferring acyl groups other than amino-acyl groups	Transferase family
Cluster-1.42858	11.94	14.97	12.82	45.55	38.35	38.49	1233.84	1587.7	1420.75	4266.15	3964.08	4067.71	1.94451	4.23855e-29	4.51639e-26	up	K07088 uncharacterized protein | (RefSeq) hypothetical protein (A)	hypothetical protein PHAVU_002G117700g [Phaseolus vulgaris]	RecName: Full=Protein PIN-LIKES 7 {ECO:0000303|PubMed:22504182}; AltName: Full=Auxin efflux carrier-like protein 7 {ECO:0000303|PubMed:22504182};	SubName: Full=Uncharacterized protein {ECO:0000313|EMBL:ESW30018.1};	Predicted membrane protein	GO:0005789,endoplasmic reticulum membrane; GO:0016021,integral component of membrane; GO:0009734,auxin-activated signaling pathway; GO:0009733,response to auxin; GO:0055085,transmembrane transport	Membrane transport protein
Cluster-1.37146	0	0	0	100.22	130.13	88.75	0	0	0	2046	2894	2026	14.0481	4.34948e-29	4.55604e-26	up	--	--	--	--	--	--	--
Cluster-1.42693	0	0	0	317.81	1059.98	240.64	0	0	0	8817.87	32181.8	7488.9	16.8961	5.49453e-29	5.65955e-26	up	K14795 ribosomal RNA-processing protein 36 | (RefSeq) rRNA biogenesis protein RRP36-like (A)	hypothetical protein FVEG_07535 [Fusarium verticillioides 7600]	--	SubName: Full=Uncharacterized protein {ECO:0000313|EMBL:ACF87883.1};	Uncharacterized conserved protein	--	CFEM domain
Cluster-1.42082	0.26	0	0	710.02	2268.63	619.25	2.63	0	0	6981.35	23863.5	6724.63	14.0504	6.40722e-29	6.49146e-26	up	K11253 histone H3 | (RefSeq) histone H3 (A)	hypothetical protein [Arthrobacter sp. D2]	RecName: Full=Histone H3;	RecName: Full=Histone H3 {ECO:0000256|RuleBase:RU004471};	Histones H3 and H4	GO:0000786,nucleosome; GO:0005634,nucleus; GO:0003677,DNA binding; GO:0046982,protein heterodimerization activity	Histone-like transcription factor (CBF/NF-Y) and archaeal histone
Cluster-45115.0	0.03	0	0.01	17.28	29.36	12.61	3	0	1	1374	2575	1131	10.7456	7.40369e-29	7.38005e-26	up	K14729 multifunctional beta-oxidation protein [EC:4.2.1.- 1.1.1.-] | (RefSeq) peroxisomal hydratase-dehydrogenase-epimerase-like (A)	peroxisomal hydratase-dehydrogenase-epimerase [Quercus suber]	RecName: Full=Enoyl-CoA hydratase 2, peroxisomal; EC=4.2.1.119;	SubName: Full=Predicted protein {ECO:0000313|EMBL:BAJ94619.1};	Peroxisomal multifunctional beta-oxidation protein and related enzymes	GO:0005777,peroxisome; GO:0080023,3R-hydroxyacyl-CoA dehydratase activity; GO:0016491,oxidoreductase activity; GO:0033542,fatty acid beta-oxidation, unsaturated, even number	Tetrahydrofolate dehydrogenase/cyclohydrolase, NAD(P)-binding domain
Cluster-1.43441	0	0	0	34.36	43.52	23.65	0	0	0	2624.26	3666.1	2037.35	14.315	8.78581e-29	8.61874e-26	up	K22684 metacaspase-1 [EC:3.4.22.-] | (RefSeq) metacaspase-1-like (A)	metacaspase-1a [Quercus suber]	RecName: Full=Metacaspase-2; Short=AtMC2; EC=3.4.22.-; AltName: Full=Metacaspase 1c; Short=AtMCP1c;	SubName: Full=Metacaspase-1A {ECO:0000313|EMBL:JAT61806.1}; Flags: Fragment;	Metacaspase involved in regulation of apoptosis	GO:0008234,cysteine-type peptidase activity; GO:0006952,defense response; GO:0043069,negative regulation of programmed cell death	Caspase domain
Cluster-1.38024	0	0	0	29.96	37.52	17.06	0	0	0	3426	4739	2202	14.6377	9.18264e-29	8.86727e-26	up	--	putative n-acetyltransferase ynad [Quercus suber]	--	--	--	--	Acetyltransferase (GNAT) domain
Cluster-1.41390	0.05	0	0	423.6	685.68	235.56	1	0	0	7798	13726.2	4843	15.0343	1.21904e-28	1.15906e-25	up	--	--	--	--	--	--	--
Cluster-1.37361	0	0	0	287.77	381.69	151.13	0	0	0	3969	5689	2318	14.8506	1.4601e-28	1.36723e-25	up	--	--	--	--	--	--	--
Cluster-1.40463	0.02	0	0	157.28	208.85	70.94	1	0	0	8522	12457	4329	14.9734	1.70249e-28	1.55301e-25	up	--	hypothetical protein CFP56_65194 [Quercus suber]	--	--	--	--	--
Cluster-1.42824	0	0	0	387.49	683.62	259.1	0	0	0	3743	7060	2763	15.0345	1.70876e-28	1.55301e-25	up	--	--	--	--	--	--	--
Cluster-1.5505	0	0	0	74.96	144.02	97.46	0	0	0	1927	4047	2808	14.3839	1.89832e-28	1.70029e-25	up	--	n amino acid transport system protein [Quercus suber]	--	SubName: Full=Amino acid transporter, AAAP family {ECO:0000313|EMBL:EME30732.1};	--	GO:0016021,integral component of membrane	Transmembrane amino acid transporter protein
Cluster-1.17896	75.4	69.37	102.21	8.23	6.31	8.9	1203.25	1138.89	1821.72	124.93	103.77	150.49	-3.05559	3.17203e-28	2.80054e-25	down	--	hypothetical protein PHAVU_007G205900g [Phaseolus vulgaris]	RecName: Full=Hydrophobic protein RCI2B; AltName: Full=Low temperature and salt-responsive protein LTI6B;	SubName: Full=Uncharacterized protein {ECO:0000313|EMBL:ESW17045.1};	Stress responsive protein	GO:0016021,integral component of membrane; GO:0009737,response to abscisic acid; GO:0009409,response to cold; GO:0009651,response to salt stress; GO:0009414,response to water deprivation	Proteolipid membrane potential modulator
Cluster-1.44507	0.18	0.97	1.02	121.06	56.62	78.34	4	22	25	2511.2	1279.87	1817.46	7.2011	3.2538e-28	2.83227e-25	up	K21026 acetylajmaline esterase [EC:3.1.1.80] | (RefSeq) GDSL esterase/lipase At5g45910-like (A)	hypothetical protein PHAVU_010G021000g [Phaseolus vulgaris]	RecName: Full=GDSL esterase/lipase 5; EC=3.1.1.-; AltName: Full=Extracellular lipase 5; Flags: Precursor;	SubName: Full=Uncharacterized protein {ECO:0000313|EMBL:ESW06117.1};	--	GO:0005576,extracellular region; GO:0016298,lipase activity; GO:0016042,lipid catabolic process	GDSL-like Lipase/Acylhydrolase
Cluster-1.9254	11.02	9.6	8.54	0.05	0	0	1053.58	941.65	875.66	3.96	0	0	-9.09061	3.59488e-28	3.0857e-25	down	K10357 myosin V | (RefSeq) hypothetical protein (A)	hypothetical protein PHAVU_005G044900g [Phaseolus vulgaris]	RecName: Full=Myosin-12; AltName: Full=Myosin XI F; Short=AtXIF;	SubName: Full=Uncharacterized protein {ECO:0000313|EMBL:ESW21137.1};	Myosin class V heavy chain	GO:0016461,unconventional myosin complex; GO:0003779,actin binding; GO:0005524,ATP binding; GO:0005516,calmodulin binding; GO:0003774,motor activity; GO:0030048,actin filament-based movement	AAA ATPase domain
Cluster-1.39750	0	0	0	122.54	271.51	103.77	0	0	0	3446.54	8357.6	3274	15.1894	3.93726e-28	3.30092e-25	up	K08139 MFS transporter, SP family, sugar:H+ symporter | (RefSeq) high-affinity glucose transporter ght2-like (A)	general substrate transporter [Alternaria alternata]	RecName: Full=Sugar transport protein 13; AltName: Full=Hexose transporter 13; AltName: Full=Multicopy suppressor of snf4 deficiency protein 1;	SubName: Full=Predicted protein {ECO:0000313|EMBL:BAK06801.1};	Predicted transporter (major facilitator superfamily)	GO:0016021,integral component of membrane; GO:0005886,plasma membrane; GO:0009506,plasmodesma; GO:0009679,hexose:proton symporter activity; GO:0005358,high-affinity glucose:proton symporter activity; GO:0015145,monosaccharide transmembrane transporter activity; GO:0046323,glucose import; GO:0015749,monosaccharide transmembrane transport; GO:0009737,response to abscisic acid; GO:0009651,response t…	Major Facilitator Superfamily
Cluster-1.42076	0.15	0.05	0	249.23	1062.54	209.38	3	1	0	4644	21535	4358	13.3521	3.95243e-28	3.30092e-25	up	K03263 translation initiation factor 5A | (RefSeq) eukaryotic translation initiation factor 5A-2 (A)	woronin body major protein [Quercus suber]	RecName: Full=Eukaryotic translation initiation factor 5A-3; Short=AtELF5A-3; Short=eIF-5A-3;	SubName: Full=Predicted protein {ECO:0000313|EMBL:BAJ98533.1};	Translation initiation factor 5A (eIF-5A)	GO:0043022,ribosome binding; GO:0003746,translation elongation factor activity; GO:0003743,translation initiation factor activity; GO:0045901,positive regulation of translational elongation; GO:0045905,positive regulation of translational termination; GO:0006452,translational frameshifting	--
Cluster-1.44028	0.05	0	0	266.19	276.31	147.4	1	0	0	4932.51	5568.24	3050.55	14.055	4.79925e-28	3.95471e-25	up	K02619 4-amino-4-deoxychorismate lyase [EC:4.1.3.38] | (RefSeq) protein ups1 homolog (A)	protein ups2, mitochondrial [Quercus suber]	--	SubName: Full=Uncharacterized protein {ECO:0000313|EMBL:OAE30364.1};	Predicted member of the intramitochondrial sorting protein family	GO:0005758,mitochondrial intermembrane space	PRELI-like family
Cluster-1.39529	0	0	0	165.4	320.61	113.68	0	0	0	3734	7898	2873	15.1348	5.09706e-28	4.14484e-25	up	--	--	--	--	--	--	--
Cluster-1.57934	36.9	26.19	24	0	0	0	3695.6	2692.21	2578.69	0	0	0	-13.5941	6.85043e-28	5.44247e-25	down	K05666 ATP-binding cassette, subfamily C (CFTR/MRP), member 2 | (RefSeq) ABC transporter C family member 2 (A)	hypothetical protein PHAVU_006G166700g [Phaseolus vulgaris]	RecName: Full=ABC transporter C family member 2; Short=ABC transporter ABCC.2; Short=AtABCC2; EC=3.6.3.44; AltName: Full=ATP-energized glutathione S-conjugate pump 2; AltName: Full=Glutathione S-conjugate-transporting ATPase 2; AltName: Full=Multidrug resistance-associated protein 2;	SubName: Full=Uncharacterized protein {ECO:0000313|EMBL:ESW19924.1};	Multidrug resistance-associated protein/mitoxantrone resistance protein, ABC superfamily	GO:0016021,integral component of membrane; GO:0000325,plant-type vacuole; GO:0005774,vacuolar membrane; GO:0005773,vacuole; GO:1902417,(+)-abscisic acid D-glucopyranosyl ester transmembrane transporter activity; GO:0005524,ATP binding; GO:0042626,ATPase activity, coupled to transmembrane movement of substances; GO:0005516,calmodulin binding; GO:0008559,xenobiotic transmembrane transporting ATPase…	AAA domain
Cluster-1.41558	0.25	0	0	461.6	1114.71	306.91	3	0	0	5281	13711	3891	13.3341	6.86892e-28	5.44247e-25	up	--	cell wall mannoprotein 1 [Quercus suber]	--	--	--	--	Hydrophobic surface binding protein A
Cluster-1.57537	0	0	0	19.57	17.37	25.56	0	0	0	1258	1230.28	1851.66	13.33	7.90393e-28	6.18328e-25	up	K04646 clathrin heavy chain | (RefSeq) hypothetical protein (A)	hypothetical protein PHAVU_001G244300g [Phaseolus vulgaris]	RecName: Full=Clathrin heavy chain 1;	RecName: Full=Clathrin heavy chain {ECO:0000256|PIRNR:PIRNR002290};	Vesicle coat protein clathrin, heavy chain	GO:0030132,clathrin coat of coated pit; GO:0030130,clathrin coat of trans-Golgi network vesicle; GO:0071439,clathrin complex; GO:0032051,clathrin light chain binding; GO:0005198,structural molecule activity; GO:0048268,clathrin coat assembly; GO:0006886,intracellular protein transport; GO:0016192,vesicle-mediated transport	Region in Clathrin and VPS
Cluster-1.39721	2.12	3.72	1.44	76.98	45.07	52.56	26	47	20	914	576	692	4.95026	1.23866e-27	9.56898e-25	up	K19038 E3 ubiquitin-protein ligase ATL41 [EC:2.3.2.27] | (RefSeq) RING-H2 finger protein ATL39-like (A)	hypothetical protein PHAVU_010G122500g [Phaseolus vulgaris]	RecName: Full=RING-H2 finger protein ATL60; EC=2.3.2.27 {ECO:0000305}; AltName: Full=RING-type E3 ubiquitin transferase ATL60 {ECO:0000305};	SubName: Full=Uncharacterized protein {ECO:0000313|EMBL:ESW07351.1};	FOG: Predicted E3 ubiquitin ligase	GO:0016021,integral component of membrane; GO:0046872,metal ion binding; GO:0061630,ubiquitin protein ligase activity; GO:0043161,proteasome-mediated ubiquitin-dependent protein catabolic process	zinc-RING finger domain
Cluster-1.49278	22.41	27.21	34.21	0	0	0	2024.26	2521.81	3317.15	0	0	0	-13.384	1.30811e-27	9.87273e-25	down	K20478 golgin subfamily B member 1 | (RefSeq) golgin subfamily B member 1 (A)	hypothetical protein PHAVU_008G144800g, partial [Phaseolus vulgaris]	--	SubName: Full=Uncharacterized protein {ECO:0000313|EMBL:ESW12819.1}; Flags: Fragment;	--	--	--
Cluster-1.56975	31.51	28.28	29.64	7.52	6.04	5.94	3148.59	2900.21	3176.6	681.52	603.43	606.88	-1.87922	1.30993e-27	9.87273e-25	down	K10357 myosin V | (RefSeq) hypothetical protein (A)	hypothetical protein PHAVU_003G133500g [Phaseolus vulgaris]	RecName: Full=Myosin-17; AltName: Full=Myosin XI K; Short=AtXIK;	SubName: Full=Uncharacterized protein {ECO:0000313|EMBL:ESW26607.1};	Myosin class V heavy chain	GO:0016459,myosin complex; GO:0009506,plasmodesma; GO:0035619,root hair tip; GO:0030133,transport vesicle; GO:0003779,actin binding; GO:0005524,ATP binding; GO:0005516,calmodulin binding; GO:0003774,motor activity; GO:0030048,actin filament-based movement; GO:0051645,Golgi localization; GO:0048467,gynoecium development; GO:0090436,leaf pavement cell development; GO:0051646,mitochondrion localizat…	AAA ATPase domain
Cluster-1.75332	0	0	0	124.92	161.93	92.32	0	0	0	1967	2764	1620	13.9221	1.3745e-27	1.02345e-24	up	--	--	--	--	--	--	--
Cluster-1.24206	23.48	22.08	19.61	2.59	1.28	2.04	952	919.19	862.64	96.63	52.51	85.62	-3.14531	1.67391e-27	1.22358e-24	down	K01126 glycerophosphoryl diester phosphodiesterase [EC:3.1.4.46] | (RefSeq) glycerophosphodiester phosphodiesterase GDPDL3-like (A)	hypothetical protein PHAVU_008G274200g [Phaseolus vulgaris]	RecName: Full=Glycerophosphodiester phosphodiesterase GDPDL1 {ECO:0000305}; EC=3.1.4.46 {ECO:0000269|PubMed:21323773}; AltName: Full=Glycerophosphodiester phosphodiesterase-like 1 {ECO:0000303|PubMed:21323773}; Short=ATGDPDL1 {ECO:0000303|PubMed:21323773}; AltName: Full=Glycerophosphodiesterase-like 3 {ECO:0000303|PubMed:18718934}; AltName: Full=Protein SHV3-LIKE 2 {ECO:0000303|PubMed:18718934}; …	SubName: Full=Uncharacterized protein {ECO:0000313|EMBL:ESW14360.1};	Glycerophosphoryl diester phosphodiesterase	GO:0031225,anchored component of membrane; GO:0005886,plasma membrane; GO:0005509,calcium ion binding; GO:0008889,glycerophosphodiester phosphodiesterase activity; GO:0006071,glycerol metabolic process; GO:0006629,lipid metabolic process	Glycerophosphoryl diester phosphodiesterase family
Cluster-1.35312	0	0	0	127.07	174.31	128.2	0	0	0	1422.96	2097.24	1590.18	13.5976	1.68287e-27	1.22358e-24	up	--	upf0591 membrane protein [Quercus suber]	--	SubName: Full=Uncharacterized protein {ECO:0000313|EMBL:JAG93399.1};	--	GO:0016021,integral component of membrane	Protein of unknown function (DUF1761)
Cluster-1.35893	0.55	0.13	0.35	273.44	1085.07	197.51	4	1	3	2031.46	8525.2	1607.94	11.0448	1.76807e-27	1.27058e-24	up	K11251 histone H2A | (RefSeq) histone H2A (A)	histone H2A [Cladophialophora psammophila CBS 110553]	RecName: Full=Probable histone H2A.1; AltName: Full=HTA10;	RecName: Full=Histone H2A {ECO:0000256|RuleBase:RU003767};	Histone 2A	GO:0005618,cell wall; GO:0000790,nuclear chromatin; GO:0005730,nucleolus; GO:0000786,nucleosome; GO:0003677,DNA binding; GO:0046982,protein heterodimerization activity; GO:0006342,chromatin silencing	Histone-like transcription factor (CBF/NF-Y) and archaeal histone
Cluster-1.41257	0	0.08	0	64.93	78.05	33.06	0	3	0	2290	3020	1310	11.5507	3.01577e-27	2.14231e-24	up	--	hypothetical protein CFP56_71614 [Quercus suber]	--	--	--	--	PH domain
Cluster-1.65508	0.09	0.13	0	79	137.78	41.17	2	3	0	1625	3088	947	10.591	3.27876e-27	2.30266e-24	up	K00122 formate dehydrogenase [EC:1.17.1.9] | (RefSeq) formate dehydrogenase-like (A)	formate dehydrogenase [Quercus suber]	RecName: Full=Formate dehydrogenase 2, mitochondrial {ECO:0000255|HAMAP-Rule:MF_03210}; Short=FDH 2 {ECO:0000255|HAMAP-Rule:MF_03210}; EC=1.17.1.9 {ECO:0000255|HAMAP-Rule:MF_03210}; AltName: Full=NAD-dependent formate dehydrogenase 2 {ECO:0000255|HAMAP-Rule:MF_03210}; Flags: Precursor;	RecName: Full=Formate dehydrogenase, mitochondrial {ECO:0000256|HAMAP-Rule:MF_03210}; Short=FDH {ECO:0000256|HAMAP-Rule:MF_03210}; EC=1.17.1.9 {ECO:0000256|HAMAP-Rule:MF_03210}; AltName: Full=NAD-dependent formate dehydrogenase {ECO:0000256|HAMAP-Rule:MF_03210};	Glyoxylate/hydroxypyruvate reductase (D-isomer-specific 2-hydroxy acid dehydrogenase superfamily)	GO:0005739,mitochondrion; GO:0008863,formate dehydrogenase (NAD+) activity; GO:0051287,NAD binding; GO:0016616,oxidoreductase activity, acting on the CH-OH group of donors, NAD or NADP as acceptor	NAD binding domain of 6-phosphogluconate dehydrogenase
Cluster-1.39007	0	0	0	85.8	107.7	40.92	0	0	0	3379	4658	1812	14.5695	3.4644e-27	2.4057e-24	up	K21440 ankyrin repeat domain-containing protein 50 | (RefSeq) ankyrin repeat domain-containing protein 50-like (A)	ankyrin repeat domain-containing protein 50-like [Phalaenopsis equestris]	--	SubName: Full=TKL protein kinase {ECO:0000313|EMBL:EQC38037.1};	Acyl-CoA-binding protein	GO:0005524,ATP binding; GO:0004672,protein kinase activity	Ankyrin repeat
Cluster-1.45000	3.59	5.39	3.72	75.04	186.09	194.86	93.53	144.19	106.25	1817.35	4922.86	5286.55	5.53211	3.69854e-27	2.53974e-24	up	K13126 polyadenylate-binding protein | (RefSeq) polyadenylate-binding protein 8 (A)	polyadenylate-binding protein 8 [Vigna radiata var. radiata]	RecName: Full=Polyadenylate-binding protein 8; Short=PABP-8; Short=Poly(A)-binding protein 8;	RecName: Full=Polyadenylate-binding protein {ECO:0000256|RuleBase:RU362004}; Short=PABP {ECO:0000256|RuleBase:RU362004};	Polyadenylate-binding protein (RRM superfamily)	GO:0005829,cytosol; GO:0005634,nucleus; GO:0003729,mRNA binding; GO:0006417,regulation of translation; GO:0046686,response to cadmium ion; GO:0016032,viral process	RNA recognition motif. (a.k.a. RRM, RBD, or RNP domain)
Cluster-1.39162	0	0	0	272.72	636.04	112.46	0	0	0	8118.43	20736	3757	16.3258	6.60255e-27	4.48407e-24	up	K08150 MFS transporter, SP family, solute carrier family 2 (myo-inositol transporter), member 13 | (RefSeq) inositol transporter 1-like (A)	high-affinity glucose transporter [Quercus suber]	RecName: Full=Sugar transport protein 7; AltName: Full=Hexose transporter 7;	SubName: Full=Uncharacterized protein {ECO:0000313|EMBL:ABR17936.1};	Predicted transporter (major facilitator superfamily)	GO:0016021,integral component of membrane; GO:0005886,plasma membrane; GO:0005355,glucose transmembrane transporter activity; GO:0005351,carbohydrate:proton symporter activity; GO:0046323,glucose import; GO:0035428,NA	Major Facilitator Superfamily
Cluster-1.31088	6.04	6.42	6.23	16.6	14.44	15.97	163.83	178.92	185.07	418.01	397.48	450.73	1.66532	6.74522e-27	4.4845e-24	up	K04733 interleukin-1 receptor-associated kinase 4 [EC:2.7.11.1] | (RefSeq) putative receptor-like protein kinase At5g39000 isoform X1 (A)	hypothetical protein PHAVU_001G080800g, partial [Phaseolus vulgaris]	RecName: Full=Dof zinc finger protein DOF3.7; Short=AtDOF3.7; AltName: Full=Dof affecting germination 1; AltName: Full=RolB domain B factor a; AltName: Full=Transcription factor BBFa; Short=AtBBFa;	SubName: Full=Uncharacterized protein {ECO:0000313|EMBL:ESW33565.1}; Flags: Fragment;	--	GO:0005634,nucleus; GO:0003677,DNA binding; GO:0046872,metal ion binding; GO:0006355,regulation of transcription, DNA-templated; GO:0006351,transcription, DNA-templated	Dof domain, zinc finger
Cluster-1.41873	0.02	0.02	0	81.85	107.83	42.45	1	1	0	3188	4612	1859	12.6787	6.7483e-27	4.4845e-24	up	--	meiotically up-regulated gene 151 protein [Quercus suber]	--	SubName: Full=30S ribosomal protein S2 {ECO:0000313|EMBL:JAT49282.1};	--	GO:0016021,integral component of membrane; GO:0005840,ribosome	HCNGP-like protein
Cluster-1.50422	32.69	29.84	39.25	6.27	4.42	5.52	1190.67	1116.29	1554.49	210.32	162.5	208.21	-2.3314	7.30482e-27	4.80269e-24	down	--	hypothetical protein GLYMA_15G063700 [Glycine max]	--	SubName: Full=Uncharacterized protein {ECO:0000313|EMBL:KRH10694.1};	--	GO:0016021,integral component of membrane	--
Cluster-1.39447	0	0	0	94.25	198.91	70.41	0	0	0	2909.94	6728.64	2440.41	14.8717	9.42263e-27	6.07371e-24	up	K03320 ammonium transporter, Amt family | (RefSeq) ammonium transporter 3-like (A)	choline transport protein [Quercus suber]	RecName: Full=Amino-acid permease BAT1; AltName: Full=Bidirectional amino acid transporter 1; AltName: Full=GABA permease; Short=AtGABP;	SubName: Full=Uncharacterized protein {ECO:0000313|EMBL:EFJ32323.1};	Amino acid transporters	GO:0005887,integral component of plasma membrane; GO:0031966,mitochondrial membrane; GO:0005739,mitochondrion; GO:0015297,antiporter activity; GO:0015181,arginine transmembrane transporter activity; GO:0015185,gamma-aminobutyric acid transmembrane transporter activity; GO:0015180,L-alanine transmembrane transporter activity; GO:0005313,L-glutamate transmembrane transporter activity; GO:0015189,L-…	Amino acid permease
Cluster-1.61318	0	0	0	178.62	323.72	71.71	0	0	0	5972	11868	2693	15.6493	9.43459e-27	6.07371e-24	up	K00108 choline dehydrogenase [EC:1.1.99.1] | (RefSeq) uncharacterized protein LOC112001354 (A)	putative gmc-type oxidoreductase [Quercus suber]	--	SubName: Full=Uncharacterized protein {ECO:0000313|EMBL:KUF92068.1};	Glucose dehydrogenase/choline dehydrogenase/mandelonitrile lyase (GMC oxidoreductase family)	GO:0050660,flavin adenine dinucleotide binding; GO:0016614,oxidoreductase activity, acting on CH-OH group of donors	Thi4 family
Cluster-1.43403	0	0	0	47.52	92.67	61.46	0	0	0	1437.5	3070.97	2086.99	13.972	9.96723e-27	6.35046e-24	up	K00029 malate dehydrogenase (oxaloacetate-decarboxylating)(NADP+) [EC:1.1.1.40] | (RefSeq) hypothetical protein (A)	hypothetical protein PHAVU_005G166400g [Phaseolus vulgaris]	RecName: Full=NADP-dependent malic enzyme 4, chloroplastic; Short=AtNADP-ME4; Short=NADP-malic enzyme 4; EC=1.1.1.40; Flags: Precursor;	RecName: Full=Malic enzyme {ECO:0000256|RuleBase:RU003426};	NADP+-dependent malic enzyme	GO:0009507,chloroplast; GO:0050897,cobalt ion binding; GO:0004471,malate dehydrogenase (decarboxylating) (NAD+) activity; GO:0004473,malate dehydrogenase (decarboxylating) (NADP+) activity; GO:0051287,NAD binding; GO:0008948,oxaloacetate decarboxylase activity; GO:0042803,protein homodimerization activity; GO:0008270,zinc ion binding; GO:0006633,fatty acid biosynthetic process; GO:0006108,malate …	Malic enzyme, N-terminal domain
Cluster-1.43199	0	0	0	102.96	142.76	50.17	0	0	0	3275	4977	1792	14.6013	1.03352e-26	6.51769e-24	up	K16261 yeast amino acid transporter | (RefSeq) general amino acid permease AGP2-like (A)	general amino acid permease agp2 [Quercus suber]	--	SubName: Full=Uncharacterized protein {ECO:0000313|EMBL:JAG95550.1};	Amino acid transporters	GO:0016021,integral component of membrane; GO:0015171,amino acid transmembrane transporter activity	Amino acid permease
Cluster-1.20127	0	0	0	58.4	84.83	46.94	0	0	0	1681	2673	1516	13.8105	1.07148e-26	6.64527e-24	up	--	--	--	--	--	--	--
Cluster-1.47777	0.22	0	0	344.68	616.95	199.11	5	0	0	7191.52	14028.2	4646.58	12.7522	1.07525e-26	6.64527e-24	up	K01915 glutamine synthetase [EC:6.3.1.2] | (RefSeq) glutamine synthetase-like (A)	PREDICTED: glutamine synthetase nodule isozyme-like [Gossypium raimondii]	RecName: Full=Glutamine synthetase cytosolic isozyme 1-1; EC=6.3.1.2; AltName: Full=Glutamate--ammonia ligase GLN1;1; Short=OsGLN1;1; AltName: Full=Glutamine synthetase shoot isozyme; AltName: Full=OsGS1;1;	RecName: Full=Glutamine synthetase {ECO:0000256|RuleBase:RU004356}; EC=6.3.1.2 {ECO:0000256|RuleBase:RU004356};	Glutamine synthetase	GO:0005737,cytoplasm; GO:0005524,ATP binding; GO:0004356,glutamate-ammonia ligase activity; GO:0006542,glutamine biosynthetic process	Glutamine synthetase, beta-Grasp domain
Cluster-1.40412	0	0	0	224.01	314.23	132.34	0	0	0	2465.99	3714.57	1613.07	14.2292	1.1083e-26	6.78171e-24	up	K08770 ubiquitin C | (Kazusa) Lj0g3v0328939.1; - (A)	hypothetical protein PAHAL_J02043, partial [Panicum hallii]	RecName: Full=Polyubiquitin 3; Contains: RecName: Full=Ubiquitin; Flags: Precursor;	SubName: Full=Uncharacterized protein {ECO:0000313|EMBL:PAN53146.1}; Flags: Fragment;	Ubiquitin and ubiquitin-like proteins	GO:0005634,nucleus; GO:0005773,vacuole; GO:0010224,response to UV-B; GO:0006511,ubiquitin-dependent protein catabolic process	UDP-glucose:Glycoprotein Glucosyltransferase
Cluster-1.22633	8.56	6.06	6.48	0.51	0.54	0.51	563.09	409.5	459.58	30.4	35.43	34.75	-3.44202	1.21766e-26	7.37785e-24	down	K09667 protein O-GlcNAc transferase [EC:2.4.1.255] | (RefSeq) probable UDP-N-acetylglucosamine--peptide N-acetylglucosaminyltransferase SEC (A)	hypothetical protein PHAVU_003G238000g [Phaseolus vulgaris]	RecName: Full=Suppressor of RPS4-RLD 1 {ECO:0000303|PubMed:15469494}; AltName: Full=Protein SUPPRESSOR OF npr1-1, CONSTITUTIVE 5 {ECO:0000303|PubMed:20862316}; Short=AtSNC5 {ECO:0000303|PubMed:20862316};	SubName: Full=Uncharacterized protein {ECO:0000313|EMBL:ESW27855.1};	FOG: TPR repeat	GO:0005737,cytoplasm; GO:0005783,endoplasmic reticulum; GO:0016021,integral component of membrane; GO:0043231,intracellular membrane-bounded organelle; GO:0005634,nucleus; GO:0048471,perinuclear region of cytoplasm; GO:0032947,protein-containing complex scaffold activity; GO:0042742,defense response to bacterium; GO:0009816,defense response to bacterium, incompatible interaction; GO:0031348,negat…	Tetratricopeptide repeat
Cluster-1.16993	4.62	3.77	5.05	0.18	0.11	0.14	259.64	217.47	306.25	9.38	5.95	7.84	-4.68751	1.30007e-26	7.80067e-24	down	K00924 kinase [EC:2.7.1.-] | (RefSeq) receptor-like kinase plant (A)	hypothetical protein PHAVU_002G002600g [Phaseolus vulgaris]	RecName: Full=Probable serine/threonine-protein kinase PBL19 {ECO:0000305}; EC=2.7.11.1 {ECO:0000305}; AltName: Full=PBS1-like protein 19 {ECO:0000303|PubMed:20413097};	SubName: Full=Uncharacterized protein {ECO:0000313|EMBL:ESW28598.1};	Serine/threonine protein kinase	GO:0005886,plasma membrane; GO:0005524,ATP binding; GO:0004675,transmembrane receptor protein serine/threonine kinase activity; GO:0007166,cell surface receptor signaling pathway; GO:0006952,defense response; GO:0006468,protein phosphorylation	Protein tyrosine kinase
Cluster-1.39710	0.02	0	0.06	30.48	50.57	18.41	1	0	3	1301	2372	884	10.6154	1.34876e-26	8.01499e-24	up	--	transcriptional regulator rpn4 [Quercus suber]	--	--	--	--	C2H2-type zinc finger
Cluster-1.41084	24.39	27.58	28.3	58.26	52.17	57.31	761.54	884.79	964.11	1682.86	1649.96	1857.34	1.3979	1.58861e-26	9.35039e-24	up	K12867 pre-mRNA-splicing factor SYF1 | (RefSeq) hypothetical protein (A)	hypothetical protein PHAVU_010G121500g [Phaseolus vulgaris]	RecName: Full=Probable inactive purple acid phosphatase 29; Flags: Precursor;	SubName: Full=Uncharacterized protein {ECO:0000313|EMBL:ESW07341.1};	Predicted DNA repair exonuclease SIA1	GO:0005576,extracellular region; GO:0003993,acid phosphatase activity; GO:0046872,metal ion binding	Calcineurin-like phosphoesterase superfamily domain
Cluster-25505.1	3.46	3.72	5.56	92.98	47.03	62.9	29.1	32.25	54.48	780.83	419.94	580.98	4.36245	1.92667e-26	1.12332e-23	up	K01803 triosephosphate isomerase (TIM) [EC:5.3.1.1] | (RefSeq) triosephosphate isomerase, cytosolic (A)	hypothetical protein PHAVU_008G232700g [Phaseolus vulgaris]	RecName: Full=Elicitor-responsive protein 1; Short=OsERG1 {ECO:0000303|PubMed:23456295}; AltName: Full=17 kDa phloem protein; AltName: Full=Fungal elicitor immediate early-responsive gene 1 protein; Short=FIERG1; AltName: Full=RPP17;	SubName: Full=Uncharacterized protein {ECO:0000313|EMBL:ESW13864.1};	Predicted Ca2+-dependent phospholipid-binding protein	GO:0005737,cytoplasm; GO:0005886,plasma membrane; GO:0005544,calcium-dependent phospholipid binding; GO:0006952,defense response	C2 domain
Cluster-1.39827	0	0	0	172.98	410.92	135.25	0	0	0	2954	7620	2577	14.9979	2.31941e-26	1.33966e-23	up	--	--	--	--	--	--	--
Cluster-1.23765	0	0	0	108.16	138.95	52.59	0	0	0	2827	3971	1541	14.3297	2.65123e-26	1.51714e-23	up	--	--	--	--	--	--	--
Cluster-1.38805	43.51	47.94	50.58	152.62	136.99	127.82	727	824	942	2419	2354	2258	1.91053	2.84626e-26	1.6138e-23	up	K10773 endonuclease III [EC:4.2.99.18] | (RefSeq) putative DNA glycosylase At3g47830 (A)	hypothetical protein PHAVU_002G075900g [Phaseolus vulgaris]	RecName: Full=Zinc finger protein GIS3 {ECO:0000305}; AltName: Full=Protein GLABROUS INFLORESCENCE STEMS 3 {ECO:0000303|PubMed:25640859};	SubName: Full=Uncharacterized protein {ECO:0000313|EMBL:ESW29506.1};	--	GO:0005634,nucleus; GO:0003700,DNA-binding transcription factor activity; GO:0046872,metal ion binding; GO:0043565,sequence-specific DNA binding; GO:0044212,transcription regulatory region DNA binding; GO:0009736,cytokinin-activated signaling pathway; GO:0009740,gibberellic acid mediated signaling pathway; GO:0019760,glucosinolate metabolic process; GO:0007275,multicellular organism development; …	C2H2-type zinc finger
Cluster-1.60423	3.77	6	5.02	51.8	45.74	33.95	119.8	195.98	174	1522.38	1471.89	1119.44	3.49554	2.97051e-26	1.66894e-23	up	K00487 trans-cinnamate 4-monooxygenase [EC:1.14.13.11] | (RefSeq) hypothetical protein (A)	cinnamic acid 4-hydroxylase [Phaseolus vulgaris]	RecName: Full=Cytochrome P450 CYP73A100; EC=1.14.-.-;	SubName: Full=Cinnamic acid 4-hydroxylase {ECO:0000313|EMBL:ANE21383.1};	Cytochrome P450 CYP2 subfamily	GO:0016021,integral component of membrane; GO:0020037,heme binding; GO:0005506,iron ion binding; GO:0004497,monooxygenase activity; GO:0016705,oxidoreductase activity, acting on paired donors, with incorporation or reduction of molecular oxygen	Cytochrome P450
Cluster-1.40367	0.05	0	0	250.06	441.42	158.88	1	0	0	4426	8490	3139	14.3179	3.39115e-26	1.8881e-23	up	--	calcipressin-like protein [Quercus suber]	--	SubName: Full=Calcipressin-like protein {ECO:0000313|EMBL:JAT54290.1}; Flags: Fragment;	Calcineurin-mediated signaling pathway inhibitor DSCR1	GO:0005622,intracellular; GO:0003676,nucleic acid binding; GO:0019722,calcium-mediated signaling	Calcipressin
Cluster-1.29310	32.04	29.34	31.32	155.55	102.05	108.59	801.3	753.97	859.85	3624.73	2595.95	2833.59	2.3124	3.74233e-26	2.05822e-23	up	K00430 peroxidase [EC:1.11.1.7] | (RefSeq) hypothetical protein (A)	hypothetical protein PHAVU_001G092900g [Phaseolus vulgaris]	RecName: Full=Peroxidase 55; Short=Atperox P55; EC=1.11.1.7; AltName: Full=ATP20a; Flags: Precursor;	RecName: Full=Peroxidase {ECO:0000256|RuleBase:RU362060, ECO:0000256|SAAS:SAAS00709852}; EC=1.11.1.7 {ECO:0000256|RuleBase:RU362060, ECO:0000256|SAAS:SAAS00709852};	--	GO:0005576,extracellular region; GO:0020037,heme binding; GO:0046872,metal ion binding; GO:0004601,peroxidase activity; GO:0042744,hydrogen peroxide catabolic process; GO:0006979,response to oxidative stress	Peroxidase
Cluster-1.39037	0	0	0	109.45	180.64	77.64	0	0	0	2047	3675	1622	14.1444	3.76329e-26	2.05822e-23	up	--	--	--	--	--	--	--
Cluster-1.27909	0.1	0	0.04	46.74	99.12	29.09	4.55	0	2	1958.11	4562.32	1370.45	10.5814	3.8825e-26	2.10479e-23	up	K04079 molecular chaperone HtpG | (RefSeq) heat shock cognate protein 80-like (A)	PREDICTED: heat shock cognate protein 80-like [Ipomoea nil]	RecName: Full=Endoplasmin homolog; AltName: Full=Glucose-regulated protein 94 homolog; Short=GRP-94 homolog; Flags: Precursor;	SubName: Full=Heat shock protein 90 {ECO:0000313|EMBL:AFO84300.1};	Molecular chaperone (HSP90 family)	GO:0048046,apoplast; GO:0009507,chloroplast; GO:0005788,endoplasmic reticulum lumen; GO:0005739,mitochondrion; GO:0005634,nucleus; GO:0005886,plasma membrane; GO:0009506,plasmodesma; GO:0005774,vacuolar membrane; GO:0005524,ATP binding; GO:0016887,ATPase activity; GO:0051082,unfolded protein binding; GO:0006457,protein folding; GO:0009306,protein secretion; GO:0010075,regulation of meristem growt…	Histidine kinase-, DNA gyrase B-, and HSP90-like ATPase
Cluster-1.41925	91.87	88.63	96.01	163.84	141.18	160.41	2203.65	2184.89	2531.67	3667.62	3448.19	4019.51	1.08954	5.11655e-26	2.74968e-23	up	K09060 plant G-box-binding factor | (RefSeq) bZIP transcription factor 68-like (A)	hypothetical protein PHAVU_011G042600g [Phaseolus vulgaris]	RecName: Full=bZIP transcription factor 11 {ECO:0000305}; Short=AtbZIP11 {ECO:0000303|PubMed:11906833}; AltName: Full=G-box-binding factor 6 {ECO:0000303|Ref.3}; AltName: Full=bZIP transcription factor ATB2 {ECO:0000303|PubMed:9620274};	SubName: Full=Uncharacterized protein {ECO:0000313|EMBL:ESW03794.1};	--	GO:0005634,nucleus; GO:0003700,DNA-binding transcription factor activity; GO:0046982,protein heterodimerization activity; GO:0043565,sequence-specific DNA binding; GO:0017148,negative regulation of translation; GO:0045893,positive regulation of transcription, DNA-templated; GO:0009744,response to sucrose; GO:0080149,sucrose induced translational repression; GO:0006351,transcription, DNA-templated	Autophagy protein 16 (ATG16)
Cluster-1.41880	185.37	251.57	190.34	688.42	623.3	688.87	5281.85	7364.26	5931.65	18196.1	18016.6	20413.8	2.01199	7.29897e-26	3.88872e-23	up	K00430 peroxidase [EC:1.11.1.7] | (RefSeq) hypothetical protein (A)	hypothetical protein PHAVU_006G129700g [Phaseolus vulgaris]	RecName: Full=Peroxidase 22; Short=Atperox P22; EC=1.11.1.7; AltName: Full=ATPEa; AltName: Full=Basic peroxidase E; Flags: Precursor;	RecName: Full=Peroxidase {ECO:0000256|RuleBase:RU362060, ECO:0000256|SAAS:SAAS00709852}; EC=1.11.1.7 {ECO:0000256|RuleBase:RU362060, ECO:0000256|SAAS:SAAS00709852};	--	GO:0005576,extracellular region; GO:0009505,plant-type cell wall; GO:0005773,vacuole; GO:0020037,heme binding; GO:0046872,metal ion binding; GO:0004601,peroxidase activity; GO:0042744,hydrogen peroxide catabolic process; GO:0006979,response to oxidative stress; GO:0009651,response to salt stress; GO:0010043,response to zinc ion	Peroxidase
Cluster-1.20738	0	0	0	57.58	80.99	27.54	0	0	0	2882	4460	1552	14.4271	7.58411e-26	4.0061e-23	up	K00693 glycogen synthase [EC:2.4.1.11] | (RefSeq) glycogen [starch] synthase-like (A)	glycogen [starch]	--	RecName: Full=Glycogen [starch] synthase {ECO:0000256|RuleBase:RU363104}; EC=2.4.1.11 {ECO:0000256|RuleBase:RU363104};	Glycogen synthase	GO:0004373,glycogen (starch) synthase activity; GO:0005978,glycogen biosynthetic process	Glycosyl transferase 4-like domain
Cluster-1.43743	0	0	0	33.27	33.66	22.43	0	0	0	1346.96	1496.86	1021.42	13.1984	7.84757e-26	4.11013e-23	up	--	hypothetical protein CFP56_78916 [Quercus suber]	--	--	--	--	--
Cluster-1.38557	0	0	0	60.4	44.49	28.72	0	0	0	2035	1644	1087	13.5006	7.92352e-26	4.11504e-23	up	--	--	--	--	--	--	--
Cluster-1.65764	1.72	2.24	2.83	40.96	96.93	108.32	35.41	47.3	64.4	790.84	2036.97	2337.06	5.55555	8.69887e-26	4.48007e-23	up	K05681 ATP-binding cassette, subfamily G (WHITE), member 2 | (RefSeq) ABC transporter G family member 5 (A)	hypothetical protein PHAVU_002G210400g [Phaseolus vulgaris]	RecName: Full=ABC transporter G family member 11; Short=ABC transporter ABCG.11; Short=AtABCG11; AltName: Full=Protein CUTICULAR DEFECT AND ORGAN FUSION 1; AltName: Full=Protein DESPERADO; AltName: Full=Protein PERMEABLE LEAVES 1; AltName: Full=White-brown complex homolog protein 11; Short=AtWBC11;	SubName: Full=Uncharacterized protein {ECO:0000313|EMBL:ESW31115.1};	Transporter, ABC superfamily (Breast cancer resistance protein)	GO:0009897,external side of plasma membrane; GO:0016021,integral component of membrane; GO:0005886,plasma membrane; GO:0005524,ATP binding; GO:0042626,ATPase activity, coupled to transmembrane movement of substances; GO:0015245,fatty acid transmembrane transporter activity; GO:0042803,protein homodimerization activity; GO:0010588,cotyledon vascular tissue pattern formation; GO:0080051,cutin trans…	CDR ABC transporter
Cluster-1.40007	0	0	0	90.46	251.91	69.76	0	0	0	3331	10181	2887	15.324	8.86671e-26	4.52394e-23	up	K22832 1,3-beta-glucanosyltransferase GAS1 [EC:2.4.1.-] | (RefSeq) 1,3-beta-glucanosyltransferase gel4-like (A)	uncharacterized protein LOC100274422 [Zea mays]	--	SubName: Full=Uncharacterized protein {ECO:0000313|EMBL:ACF88011.1};	--	GO:0016021,integral component of membrane	Glycosyl hydrolases family 2, TIM barrel domain
Cluster-1.41119	0	0	0	390.66	775.34	184.02	0	0	0	4233	9017	2207	15.2387	8.93046e-26	4.52394e-23	up	--	--	--	--	--	--	--
Cluster-1.41142	0	0	0	59.09	47.75	30.13	0	0	0	1805	1598	1033	13.3982	1.09589e-25	5.50637e-23	up	--	--	--	--	--	--	--
Cluster-1.28288	0	0	0	69.06	62.71	32.59	0	0	0	2042.57	2031.16	1081.84	13.6226	1.50535e-25	7.50274e-23	up	K01610 phosphoenolpyruvate carboxykinase (ATP) [EC:4.1.1.49] | (RefSeq) phosphoenolpyruvate carboxykinase (ATP) (A)	predicted protein [Hordeum vulgare subsp. vulgare]	RecName: Full=Phosphoenolpyruvate carboxykinase (ATP); Short=PEP carboxykinase; Short=PEPCK; EC=4.1.1.49;	SubName: Full=Predicted protein {ECO:0000313|EMBL:BAK02198.1};	--	GO:0005829,cytosol; GO:0016020,membrane; GO:0005730,nucleolus; GO:0005634,nucleus; GO:0005524,ATP binding; GO:0004612,phosphoenolpyruvate carboxykinase (ATP) activity; GO:0016036,cellular response to phosphate starvation; GO:0009817,defense response to fungus, incompatible interaction; GO:0006094,gluconeogenesis; GO:0046686,response to cadmium ion	Phosphoenolpyruvate carboxykinase
Cluster-13217.0	3.71	5.92	6.39	57.81	38.09	40.2	99.75	163.64	188.38	1446.1	1041.22	1126.86	3.41663	2.07621e-25	1.02651e-22	up	K05278 flavonol synthase [EC:1.14.11.23] | (RefSeq) flavonol synthase/flavanone 3-hydroxylase (A)	hypothetical protein PHAVU_008G223500g [Phaseolus vulgaris]	RecName: Full=Probable 2-oxoglutarate-dependent dioxygenase At5g05600 {ECO:0000305}; EC=1.14.11.- {ECO:0000305};	SubName: Full=Uncharacterized protein {ECO:0000313|EMBL:ESW13754.1};	Iron/ascorbate family oxidoreductases	GO:0005829,cytosol; GO:0051213,dioxygenase activity; GO:0120091,jasmonic acid hydrolase; GO:0046872,metal ion binding; GO:0097237,cellular response to toxic substance; GO:0009813,flavonoid biosynthetic process; GO:2000022,regulation of jasmonic acid mediated signaling pathway; GO:0080167,response to karrikin	2OG-Fe(II) oxygenase superfamily
Cluster-1.20619	4.53	4.75	4.91	0.56	0.34	0.39	260.35	280.66	304.43	29.65	19.61	22.94	-3.1286	2.5133e-25	1.23275e-22	down	--	hypothetical protein PHAVU_009G244900g [Phaseolus vulgaris]	RecName: Full=Galactan beta-1,4-galactosyltransferase GALS3 {ECO:0000305}; EC=2.4.1.- {ECO:0000305}; AltName: Full=Beta-1,4-galactan synthase; AltName: Full=Galactan synthase 3 {ECO:0000303|PubMed:23243126};	SubName: Full=Uncharacterized protein {ECO:0000313|EMBL:ESW10869.1};	Extracellular protein with conserved cysteines	GO:0000139,Golgi membrane; GO:0016021,integral component of membrane; GO:0016757,transferase activity, transferring glycosyl groups; GO:0042546,cell wall biogenesis; GO:0071555,cell wall organization	Glycosyl transferase family 2
Cluster-1.39189	5.53	13.18	3.37	570.27	465.61	286.47	48.14	118.21	34	4936.71	4291.28	2729.89	6.32323	2.67411e-25	1.3013e-22	up	--	hypothetical protein PHAVU_011G058900g [Phaseolus vulgaris]	--	SubName: Full=Uncharacterized protein {ECO:0000313|EMBL:ESW04001.1};	--	--	--
Cluster-1.591	0	0	0	87.3	112.21	56.99	0	0	0	1495.47	2087.32	1089.11	13.4833	3.26813e-25	1.57794e-22	up	--	hypothetical protein CFP56_00310 [Quercus suber]	--	SubName: Full=Predicted protein {ECO:0000313|EMBL:BAJ95991.1};	--	GO:0016021,integral component of membrane	Membrane-associating domain
Cluster-1.40212	33.75	34.05	24.09	312.67	491.34	302.52	623.05	646.36	493.53	5447.81	9299.47	5882.44	3.9719	3.6265e-25	1.7374e-22	up	K00103 L-gulonolactone oxidase [EC:1.1.3.8] | (RefSeq) hypothetical protein (A)	hypothetical protein PHAVU_009G257400g [Phaseolus vulgaris]	RecName: Full=Probable L-gulonolactone oxidase 6 {ECO:0000303|PubMed:20622436}; Short=AtGulLO6 {ECO:0000303|PubMed:20622436}; EC=1.1.3.8 {ECO:0000305}; Flags: Precursor;	SubName: Full=Uncharacterized protein {ECO:0000313|EMBL:ESW11005.1};	D-arabinono-1, 4-lactone oxidase	GO:0016020,membrane; GO:0003885,D-arabinono-1,4-lactone oxidase activity; GO:0050660,flavin adenine dinucleotide binding; GO:0050105,L-gulonolactone oxidase activity; GO:0019853,L-ascorbic acid biosynthetic process	D-arabinono-1,4-lactone oxidase
Cluster-1.49095	0	0	0	79.7	124.05	38.47	0	0	0	2713	4631	1471	14.4182	4.16024e-25	1.97485e-22	up	--	--	--	--	--	--	--
Cluster-1.40713	0.4	0	0.06	417.37	918.81	231.83	7.95	0	1.23	7827.53	18745	4856.99	12.1942	4.18605e-25	1.97485e-22	up	K05863 solute carrier family 25 (mitochondrial adenine nucleotide translocator), member 4/5/6/31 | (RefSeq) ADP,ATP carrier protein-like isoform X1 (A)	adp,atp carrier protein [Quercus suber]	RecName: Full=ADP,ATP carrier protein 2, mitochondrial; AltName: Full=ADP/ATP translocase 2; AltName: Full=Adenine nucleotide translocator 2; Short=ANT 2; Flags: Precursor;	SubName: Full=Predicted protein {ECO:0000313|EMBL:EDQ50188.1};	Mitochondrial ADP/ATP carrier proteins	GO:0016021,integral component of membrane; GO:0005743,mitochondrial inner membrane; GO:0022857,transmembrane transporter activity	Mitochondrial carrier protein
Cluster-1.43105	0	0	0	158.99	378.95	120.23	0	0	0	2388.06	6163.39	2011	14.6829	4.2283e-25	1.97968e-22	up	--	--	--	--	--	--	--
Cluster-1.23220	0	0	0	121.85	257.18	97.13	0	0	0	1887	4316	1676	14.2527	4.94501e-25	2.29783e-22	up	--	--	--	--	--	--	--
Cluster-1.21415	0	0	0	128.99	106.67	55.14	0	0	0	2098	1882	1000	13.5718	5.29323e-25	2.44128e-22	up	--	--	--	SubName: Full=Uncharacterized protein {ECO:0000313|EnsemblPlants:PGSC0003DMT400085780};	--	--	--
Cluster-1.40077	0	0	0	344.26	872.37	268.62	0	0	0	2397	6403	2045	14.7221	5.51652e-25	2.52542e-22	up	--	--	--	--	--	--	--
Cluster-1.40431	0.11	0	0	82.63	60.25	29.55	4.36	0	0	2934.17	2347.42	1179.16	11.0631	5.60037e-25	2.54496e-22	up	K03283 heat shock 70kDa protein 1/2/6/8 | (RefSeq) heat shock 70 kDa protein (A)	heat shock protein 70-1 [Nicotiana tabacum]	RecName: Full=Heat shock 70 kDa protein;	SubName: Full=Heat shock protein 70-1 {ECO:0000313|EMBL:AAR17078.1};	Molecular chaperones HSP70/HSC70, HSP70 superfamily	GO:0005524,ATP binding	FGGY family of carbohydrate kinases, C-terminal domain
Cluster-1.26474	45.7	42.45	51.41	4.59	5.26	6.72	729.38	696.93	916.26	69.69	86.46	113.56	-2.71755	5.71091e-25	2.57624e-22	down	K10257 acyl-lipid omega-3 desaturase [EC:1.14.19.25 1.14.19.35 1.14.19.36] | (RefSeq) hypothetical protein (A)	hypothetical protein PHAVU_008G098100g [Phaseolus vulgaris]	RecName: Full=Omega-3 fatty acid desaturase, chloroplastic; EC=1.14.19.-; Flags: Precursor;	SubName: Full=Uncharacterized protein {ECO:0000313|EMBL:ESW12265.1};	--	GO:0031969,chloroplast membrane; GO:0016717,oxidoreductase activity, acting on paired donors, with oxidation of a pair of donors resulting in the reduction of molecular oxygen to two molecules of water; GO:0006636,unsaturated fatty acid biosynthetic process	--
Cluster-1.40877	0.59	0.29	0	278.86	782.75	180.44	4	2	0	1927.17	5700.29	1363.12	10.9935	8.20879e-25	3.67623e-22	up	K02943 large subunit ribosomal protein LP2 | (RefSeq) 60S acidic ribosomal protein P2B (A)	PREDICTED: 60S acidic ribosomal protein P2B [Oryza sativa Japonica Group]	RecName: Full=60S acidic ribosomal protein P2B;	SubName: Full=Uncharacterized protein {ECO:0000313|EMBL:JAG96453.1};	60S acidic ribosomal protein P2	GO:0022625,cytosolic large ribosomal subunit; GO:0032403,NA; GO:0003735,structural constituent of ribosome; GO:0006414,translational elongation	60s Acidic ribosomal protein
Cluster-36976.1	0	0	0	42.52	62.67	28.3	0	0	0	1528.13	2471.67	1143	13.6278	8.48852e-25	3.75357e-22	up	K14839 nucleolar protein 16 | (RefSeq) nucleolar protein 16-like (A)	nucleolar protein 16 [Quercus suber]	--	SubName: Full=Nucleolar protein 16 {ECO:0000313|EMBL:JAT52457.1}; Flags: Fragment;	Nucleolar protein (NOP16) involved in 60S ribosomal subunit biogenesis	--	Ribosome biogenesis protein Nop16
Cluster-1.29829	18.33	18.74	12.37	0	0	0	1826.08	1915.2	1321.11	0	0	0	-12.7671	8.50296e-25	3.75357e-22	down	K09489 heat shock 70kDa protein 4 | (RefSeq) heat shock 70 kDa protein 15-like (A)	hypothetical protein PHAVU_009G217700g [Phaseolus vulgaris]	RecName: Full=187-kDa microtubule-associated protein AIR9 {ECO:0000303|PubMed:17027491}; AltName: Full=Auxin-induced in root cultures protein 9;	SubName: Full=Uncharacterized protein {ECO:0000313|EMBL:ESW10534.1};	Protein phosphatase 1, regulatory subunit, and related proteins	GO:0055028,cortical microtubule; GO:0009524,phragmoplast; GO:0005886,plasma membrane; GO:0009506,plasmodesma; GO:0009574,preprophase band; GO:0007049,cell cycle; GO:0051301,cell division; GO:0010102,lateral root morphogenesis; GO:0009733,response to auxin	Leucine rich repeat
Cluster-1.19449	14.41	10.73	11.92	0.54	0.14	0.34	1676.92	1280.56	1485.88	57.11	16.79	40.35	-4.9037	8.66515e-25	3.79804e-22	down	K11000 callose synthase [EC:2.4.1.-] | (RefSeq) callose synthase 10 (A)	PREDICTED: callose synthase 10 [Vigna angularis]	RecName: Full=Callose synthase 10; EC=2.4.1.34; AltName: Full=1,3-beta-glucan synthase; AltName: Full=Protein CHORUS; AltName: Full=Protein GLUCAN SYNTHASE-LIKE 8;	SubName: Full=callose synthase 10 {ECO:0000313|RefSeq:XP_014500932.1};	1,3-beta-glucan synthase/callose synthase catalytic subunit	GO:0000148,1,3-beta-D-glucan synthase complex; GO:0005794,Golgi apparatus; GO:0016021,integral component of membrane; GO:0005886,plasma membrane; GO:0009506,plasmodesma; GO:0003843,1,3-beta-D-glucan synthase activity; GO:0006075,(1->3)-beta-D-glucan biosynthetic process; GO:0071555,cell wall organization; GO:0048589,developmental growth; GO:0009556,microsporogenesis; GO:0009555,pollen development…	1,3-beta-glucan synthase subunit FKS1, domain-1
Cluster-1.53177	0	0	0	101.31	292.84	77.91	0	0	0	2832	8958	2443	15.1213	8.78942e-25	3.82538e-22	up	K00128 aldehyde dehydrogenase (NAD+) [EC:1.2.1.3] | (RefSeq) aldehyde dehydrogenase (A)	aldehyde dehydrogenase [Quercus suber]	RecName: Full=Aldehyde dehydrogenase family 2 member B4, mitochondrial; Short=ALDH2a; EC=1.2.1.3; Flags: Precursor;	SubName: Full=Aldehyde dehydrogenase 2F1 {ECO:0000313|EMBL:AUF72237.1};	Aldehyde dehydrogenase	GO:0009507,chloroplast; GO:0005759,mitochondrial matrix; GO:0005739,mitochondrion; GO:0004029,aldehyde dehydrogenase (NAD) activity; GO:0005524,ATP binding; GO:0046686,response to cadmium ion	Aldehyde dehydrogenase family
Cluster-1.39949	0	0	0	66.84	136.97	43.54	0	0	0	2243	5040	1641	14.4384	9.70329e-25	4.19358e-22	up	K21452 bZIP-type transcription factor MBZ1 | (RefSeq) BZIP-type transcription factor MBZ1-like (A)	bzip-type transcription factor mbz1 [Quercus suber]	--	SubName: Full=Cyclic AMP-responsive element-binding protein 3-like protein 3 {ECO:0000313|EMBL:JAT43366.1}; Flags: Fragment;	--	GO:0003677,DNA binding; GO:0003700,DNA-binding transcription factor activity	Basic region leucine zipper
Cluster-1.73082	0	0	0	40.75	54.81	23.77	0	0	0	1628	2405	1068	13.6166	1.24263e-24	5.33311e-22	up	--	glucose--fructose oxidoreductase [Quercus suber]	--	SubName: Full=Oxidoreductase domain-containing protein {ECO:0000313|EMBL:OQR83703.1};	--	GO:0016491,oxidoreductase activity	--
Cluster-1.44481	0	0	0	112.82	159.21	59.7	0	0	0	1956	2998	1155	13.8819	1.25639e-24	5.355e-22	up	--	--	--	--	--	--	--
Cluster-1.41147	0.09	0	0	149.16	199.68	141.79	1	0	0	1613.68	2318.38	1697.78	12.7771	1.3453e-24	5.69468e-22	up	--	--	--	--	--	--	--
Cluster-1.40756	109.45	122.71	193.41	2435.97	5315.74	3321	779.49	902.18	1628.24	17634.6	40645.2	26322	5.12254	1.38614e-24	5.82762e-22	up	--	--	--	--	--	--	--
Cluster-1.38669	0	0	0	339.3	684.19	287.45	0	0	0	1448	2979	1312	13.7898	1.86279e-24	7.77867e-22	up	K08770 ubiquitin C | (RefSeq) LOC109736696; polyubiquitin-like (A)	polyubiquitin-like [Aegilops tauschii subsp. tauschii]	RecName: Full=Polyubiquitin; Contains: RecName: Full=Ubiquitin; Flags: Precursor; Fragment;	SubName: Full=Uncharacterized protein {ECO:0000313|EnsemblPlants:HORVU6Hr1G026200.14};	Ubiquitin and ubiquitin-like proteins	GO:0005737,cytoplasm; GO:0005634,nucleus	Protein of unknown function (DUF2870)
Cluster-1.34578	0	0	0	285.33	630.61	142.24	0	0	0	3294	7829	1820	14.9855	2.14616e-24	8.9018e-22	up	--	PREDICTED: heat-stable 19 kDa antigen-like [Pyrus x bretschneideri]	--	--	--	--	Cerato-platanin
Cluster-1.4578	0.06	0.03	0	69.77	134.71	29.97	2	1	0	2188	4629	1055	11.8094	2.26703e-24	9.34047e-22	up	K00505 tyrosinase [EC:1.14.18.1] | (RefSeq) tyrosinase-like (A)	tyrosinase [Quercus suber]	--	SubName: Full=Tyrosinase {ECO:0000313|EMBL:GAQ80349.1};	--	GO:0046872,metal ion binding; GO:0016491,oxidoreductase activity	Common central domain of tyrosinase
Cluster-39528.2	0	0	0	109.84	107.72	68.5	0	0	0	1137	1195	784	12.8889	2.43017e-24	9.94631e-22	up	K21311 norbelladine O-methyltransferase [EC:2.1.1.336] | (RefSeq) caffeoyl-CoA O-methyltransferase-like (A)	caffeoyl-coa o-methyltransferase [Quercus suber]	RecName: Full=Putative caffeoyl-CoA O-methyltransferase At1g67980; EC=2.1.1.104; AltName: Full=Trans-caffeoyl-CoA 3-O-methyltransferase; Short=CCoAMT; Short=CCoAOMT;	SubName: Full=3-dehydroquinate synthase/O-methyltransferase fusion {ECO:0000313|EMBL:ABF61767.1};	O-methyltransferase	GO:0005829,cytosol; GO:0042409,caffeoyl-CoA O-methyltransferase activity; GO:0046872,metal ion binding; GO:0009809,lignin biosynthetic process	Methyltransferase domain
Cluster-1.20420	7.17	6.59	6.55	0.92	0.56	0.62	332.12	313.36	328.63	38.94	26.32	29.5	-2.95709	2.72989e-24	1.10995e-21	down	K10666 E3 ubiquitin-protein ligase RNF5 [EC:2.3.2.27] | (RefSeq) hypothetical protein (A)	hypothetical protein PHAVU_005G104200g [Phaseolus vulgaris]	RecName: Full=E3 ubiquitin-protein ligase RMA1H1; EC=2.3.2.27; AltName: Full=Protein RING membrane-anchor 1 homolog 1; AltName: Full=RING-type E3 ubiquitin transferase RMA1H1 {ECO:0000305};	SubName: Full=Uncharacterized protein {ECO:0000313|EMBL:ESW21849.1};	Predicted E3 ubiquitin ligase	GO:0005789,endoplasmic reticulum membrane; GO:0016021,integral component of membrane; GO:0046872,metal ion binding; GO:0004842,ubiquitin-protein transferase activity; GO:0043161,proteasome-mediated ubiquitin-dependent protein catabolic process; GO:0016567,protein ubiquitination; GO:0009409,response to cold; GO:0009723,response to ethylene; GO:0006970,response to osmotic stress; GO:0009414,respons…	Prokaryotic RING finger family 4
Cluster-1.60331	0	0	0	78.89	144.43	41.97	0	0	0	2358	4728	1408	14.3686	2.87299e-24	1.1605e-21	up	K01336 cerevisin [EC:3.4.21.48] | (RefSeq) alkaline protease 2-like (A)	alkaline protease 2 [Quercus suber]	--	SubName: Full=Subtilisin-like protease CPC735_031240 {ECO:0000313|EMBL:JAT46632.1};	Subtilisin-related protease/Vacuolar protease B	GO:0004252,serine-type endopeptidase activity	Peptidase inhibitor I9
Cluster-1.51962	0.16	0.1	0	98.72	231.58	48.45	3	2	0	1790	4565	981	10.9695	3.07294e-24	1.23321e-21	up	K02872 large subunit ribosomal protein L13Ae | (RefSeq) 60S ribosomal protein L16-like (A)	60S ribosomal protein L13a-2 [Zea mays]	RecName: Full=60S ribosomal protein L13a;	SubName: Full=60S ribosomal protein L13a-2 {ECO:0000313|EMBL:ACG26447.1};	60S ribosomal protein L13a	GO:0015934,large ribosomal subunit; GO:0003735,structural constituent of ribosome; GO:0006412,translation	Ribosomal protein L13
Cluster-1.43354	0	0	0	98.88	136.71	98.88	0	0	0	799.58	1173.59	878.45	12.7568	3.26274e-24	1.30093e-21	up	--	--	--	--	--	--	--
Cluster-1.18811	0	0	0	31.56	39.87	20.65	0	0	0	1202	1667	884	13.1669	3.73869e-24	1.48115e-21	up	K01456 peptide-N4-(N-acetyl-beta-glucosaminyl)asparagine amidase [EC:3.5.1.52] | (RefSeq) protein PNG1-like (A)	protein png1 [Quercus suber]	RecName: Full=Peptide-N(4)-(N-acetyl-beta-glucosaminyl)asparagine amidase; EC=3.5.1.52; AltName: Full=Peptide:N-glycanase;	SubName: Full=Peptide-N4-(N-acetyl-beta-glucosaminyl)asparagine amidase {ECO:0000313|EMBL:JAC66057.1}; Flags: Fragment;	Peptide:N-glycanase	GO:0005829,cytosol; GO:0005634,nucleus; GO:0046872,metal ion binding; GO:0000224,peptide-N4-(N-acetyl-beta-glucosaminyl)asparagine amidase activity; GO:0006516,glycoprotein catabolic process; GO:0006517,protein deglycosylation; GO:0006515,protein quality control for misfolded or incompletely synthesized proteins	Transglutaminase-like superfamily
Cluster-1.38579	27.65	23.86	31.47	133.51	149.22	205.82	214.46	190.95	286.18	1042.67	1235.25	1764.16	2.94421	4.21478e-24	1.65912e-21	up	--	hypothetical protein PHAVU_001G258900g [Phaseolus vulgaris]	--	SubName: Full=Uncharacterized protein {ECO:0000313|EMBL:ESW35718.1};	--	GO:0016021,integral component of membrane	NADH-ubiquinone reductase complex 1 MLRQ subunit
Cluster-4184.2	0	0	0	30.86	56.81	21.67	0	0	0	1567	3174	1239	13.8535	4.40102e-24	1.72147e-21	up	K17987 next to BRCA1 gene 1 protein | (RefSeq) protein NBR1 homolog isoform X1 (A)	zz-type zinc finger-containing protein p35g2.11c [Quercus suber]	RecName: Full=Protein NBR1 homolog {ECO:0000305}; Short=AtNBR1 {ECO:0000303|PubMed:21606687}; AltName: Full=At4g24690 {ECO:0000312|EMBL:AAP37784.1};	SubName: Full=Next to BRCA1 gene 1 protein {ECO:0000313|EMBL:JAT53267.1};	Uncharacterized conserved protein, contains ZZ-type Zn-finger	GO:0005737,cytoplasm; GO:0005773,vacuole; GO:0043130,ubiquitin binding; GO:0008270,zinc ion binding; GO:0016236,macroautophagy; GO:0051258,protein polymerization; GO:0015031,protein transport	C1 domain
Cluster-1.48321	3.41	4.75	2.66	237.67	72.86	92.85	102	146	87	6582	2208	2884	5.52169	4.51292e-24	1.75413e-21	up	K22395 cinnamyl-alcohol dehydrogenase [EC:1.1.1.195] | (RefSeq) hypothetical protein (A)	hypothetical protein PHAVU_002G199800g [Phaseolus vulgaris]	RecName: Full=Cannabidiolic acid synthase-like 1; Flags: Precursor;	SubName: Full=Uncharacterized protein {ECO:0000313|EMBL:ESW30994.1};	--	GO:0005576,extracellular region; GO:0050660,flavin adenine dinucleotide binding; GO:0016614,oxidoreductase activity, acting on CH-OH group of donors	Berberine and berberine like
Cluster-1.39108	5.04	2.19	2.6	121.07	52.93	76.67	137.39	61.25	77.52	3064.06	1464	2174.56	4.98142	5.37048e-24	2.07441e-21	up	K05933 aminocyclopropanecarboxylate oxidase [EC:1.14.17.4] | (RefSeq) hypothetical protein (A)	hypothetical protein PHAVU_007G135600g [Phaseolus vulgaris]	RecName: Full=1-aminocyclopropane-1-carboxylate oxidase; Short=ACC oxidase; EC=1.14.17.4; AltName: Full=Ethylene-forming enzyme; Short=EFE;	SubName: Full=Uncharacterized protein {ECO:0000313|EMBL:ESW16182.1};	Iron/ascorbate family oxidoreductases	GO:0009815,1-aminocyclopropane-1-carboxylate oxidase activity; GO:0031418,L-ascorbic acid binding; GO:0046872,metal ion binding; GO:0009693,ethylene biosynthetic process; GO:0009835,fruit ripening	non-haem dioxygenase in morphine synthesis N-terminal
Cluster-1.52433	0	0	0	106.88	42.83	23.99	0	0	0	5247.58	2313.28	1325.73	14.4001	5.99424e-24	2.30097e-21	up	--	hypothetical protein CFP56_09087 [Quercus suber]	--	SubName: Full=Transcriptional regulator CRZ1 {ECO:0000313|EMBL:JAT57300.1}; Flags: Fragment;	FOG: Zn-finger	GO:0003676,nucleic acid binding	C2H2-type zinc finger
Cluster-1.45298	0.16	0	0	254.05	819.54	161.17	3	0	0	4602	16139	3260	13.4108	6.47374e-24	2.46969e-21	up	--	--	--	--	--	--	--
Cluster-1.61781	0	0	0	88.84	176.1	63.1	0	0	0	1614	3478	1280	13.9478	6.68603e-24	2.53503e-21	up	--	protein dj-1 like [Quercus suber]	--	--	--	--	ThiJ/PfpI family-like
Cluster-1.36543	0.09	0	0	190.51	684.99	154.4	2	0	0	4133	16205	3748	14.0085	6.73605e-24	2.53842e-21	up	--	--	--	SubName: Full=Uncharacterized protein {ECO:0000313|EMBL:JAT65517.1}; Flags: Fragment;	--	GO:0016021,integral component of membrane	--
Cluster-1.41816	0.01	0	0	47.43	63.35	21.74	1	0	0	3355.79	4940.8	1734.26	13.6381	6.861e-24	2.56984e-21	up	K22684 metacaspase-1 [EC:3.4.22.-] | (RefSeq) metacaspase-1-like (A)	metacaspase-1a [Quercus suber]	RecName: Full=Metacaspase-2; Short=AtMC2; EC=3.4.22.-; AltName: Full=Metacaspase 1c; Short=AtMCP1c;	SubName: Full=Metacaspase-1 {ECO:0000313|EMBL:JAT41762.1}; Flags: Fragment;	Metacaspase involved in regulation of apoptosis	GO:0008234,cysteine-type peptidase activity; GO:0006952,defense response; GO:0043069,negative regulation of programmed cell death	Caspase domain
Cluster-1.26079	0	0.04	0	140.92	223.83	74.94	0	1	0	3140	5441	1869	13.6997	7.41489e-24	2.76057e-21	up	--	--	--	--	--	--	--
Cluster-1.39644	0	0	0.04	177.56	403.74	105.03	0	0	1	3812	9451	2523	14.3068	7.4635e-24	2.76203e-21	up	--	cross-pathway control protein 1 [Quercus suber]	--	--	--	--	Basic region leucine zipper
Cluster-1.43861	10.18	7.43	10.23	0	0	0	1368.29	1024.95	1472.21	0	0	0	-12.3694	8.41297e-24	3.09487e-21	down	--	hypothetical protein PHAVU_002G057800g [Phaseolus vulgaris]	RecName: Full=DUF724 domain-containing protein 3 {ECO:0000305}; Short=AtDUF3 {ECO:0000303|PubMed:19795213};	SubName: Full=Uncharacterized protein {ECO:0000313|EMBL:ESW29285.1};	--	GO:0005773,vacuole; GO:0042803,protein homodimerization activity; GO:0040008,regulation of growth	Agenet domain
Cluster-1.61595	0	0	0	49.23	65.33	25.93	0	0	0	1571	2285	929	13.5272	9.11007e-24	3.33148e-21	up	--	hypothetical protein CFP56_03367 [Quercus suber]	--	--	--	--	Meiotically up-regulated gene 113
Cluster-1.39871	141.38	520.19	209.54	4219	9098.11	6984.63	3.75	14.05	21.26	489.22	672.56	541.02	5.88862	9.18723e-24	3.33994e-21	up	--	--	--	--	--	--	--
Cluster-1.43745	0	0	0	59.36	89.21	31.05	0	0	0	1768	2910	1038	13.7892	9.4903e-24	3.42994e-21	up	K09503 DnaJ homolog subfamily A member 2 | (RefSeq) mitochondrial protein import protein mas5-like (A)	mitochondrial protein import protein mas5 [Quercus suber]	RecName: Full=DnaJ protein homolog; AltName: Full=DNAJ-1; Flags: Precursor;	SubName: Full=Mitochondrial protein import protein mas5 {ECO:0000313|EMBL:JAT53368.1};	Molecular chaperone (DnaJ superfamily)	GO:0005886,plasma membrane; GO:0005524,ATP binding; GO:0031072,heat shock protein binding; GO:0046872,metal ion binding; GO:0051082,unfolded protein binding; GO:0006457,protein folding; GO:0009408,response to heat	DnaJ central domain
Cluster-1.40108	0	0.03	0	147.71	407.99	98.49	0	1	0	3889	11746	2907	14.5435	1.06909e-23	3.84141e-21	up	K16261 yeast amino acid transporter | (RefSeq) uncharacterized amino-acid permease P7G5.06-like (A)	putative amino-acid permease p7g5.06 [Quercus suber]	--	SubName: Full=Uncharacterized protein {ECO:0000313|EMBL:JAG95550.1};	Amino acid transporters	GO:0016021,integral component of membrane; GO:0015171,amino acid transmembrane transporter activity	Amino acid permease
Cluster-1.36536	0	0	0	77.92	111.39	39.09	0	0	0	1770	2761	994	13.7393	1.09399e-23	3.90812e-21	up	--	psi-producing oxygenase a [Quercus suber]	--	--	--	--	--
Cluster-1.43836	0	0	0	99.55	121.52	57.97	0	0	0	1256	1653	812	13.157	1.12718e-23	4.00356e-21	up	K01312 trypsin [EC:3.4.21.4] | (RefSeq) hypothetical protein (A)	hypothetical protein CHLNCDRAFT_11918, partial [Chlorella variabilis]	--	SubName: Full=Predicted protein {ECO:0000313|EMBL:EEC49727.1};	Trypsin	GO:0004252,serine-type endopeptidase activity	Trypsin-like peptidase domain
Cluster-1.45960	0	0	0	44.19	55.48	41.77	0	0	0	708	964	746	12.5169	1.17699e-23	4.15659e-21	up	K21311 norbelladine O-methyltransferase [EC:2.1.1.336] | (RefSeq) caffeoyl-CoA O-methyltransferase-like (A)	PREDICTED: caffeoyl-CoA O-methyltransferase-like isoform X1 [Elaeis guineensis]	RecName: Full=Putative caffeoyl-CoA O-methyltransferase At1g67980; EC=2.1.1.104; AltName: Full=Trans-caffeoyl-CoA 3-O-methyltransferase; Short=CCoAMT; Short=CCoAOMT;	SubName: Full=O-methyltransferase {ECO:0000313|EMBL:EME25844.1}; Flags: Fragment;	O-methyltransferase	GO:0005829,cytosol; GO:0042409,caffeoyl-CoA O-methyltransferase activity; GO:0046872,metal ion binding; GO:0009809,lignin biosynthetic process	RNA cap guanine-N2 methyltransferase
Cluster-1.40466	3.36	4.26	5.68	57.2	126.48	132.87	79.16	103.2	147.21	1257.67	3033.45	3269.52	4.93797	1.24363e-23	4.36079e-21	up	K05349 beta-glucosidase [EC:3.2.1.21] | (RefSeq) hypothetical protein (A)	hypothetical protein PHAVU_007G250300g [Phaseolus vulgaris]	RecName: Full=Beta-xylosidase/alpha-L-arabinofuranosidase 2 {ECO:0000303|PubMed:17615411, ECO:0000312|EMBL:ABQ45228.1}; AltName: Full=Xylan 1,4-beta-xylosidase/Alpha-L-arabinofuranosidase 2; Short=MsXyl2 {ECO:0000303|PubMed:17615411}; Includes: RecName: Full=Beta-xylosidase; EC=3.2.1.37; AltName: Full=1,4-beta-D-xylan xylohydrolase {ECO:0000250|UniProtKB:P48792}; AltName: Full=Xylan 1,4-beta-xylo…	SubName: Full=Uncharacterized protein {ECO:0000313|EMBL:ESW17571.1};	--	GO:0005578,NA; GO:0046556,alpha-L-arabinofuranosidase activity; GO:0009044,xylan 1,4-beta-xylosidase activity; GO:0045493,xylan catabolic process	Glycosyl hydrolase family 3 N terminal domain
Cluster-1.38960	0	0	0	247.67	689.09	154.08	0	0	0	2726.42	8145.92	1878.04	14.9669	1.24892e-23	4.36079e-21	up	--	hypothetical protein CFP56_64564 [Quercus suber]	--	--	--	--	--
Cluster-1.27678	0	0	0	68.82	142.15	47.57	0	0	0	1659.49	3744.06	1285.15	14.0205	1.25855e-23	4.36973e-21	up	K06689 ubiquitin-conjugating enzyme E2 D [EC:2.3.2.23] | (RefSeq) ubiquitin-conjugating enzyme E2-16 kDa (A)	PREDICTED: ubiquitin-conjugating enzyme E2 28 [Elaeis guineensis]	RecName: Full=Ubiquitin-conjugating enzyme E2 5A; EC=2.3.2.23; AltName: Full=E2 ubiquitin-conjugating enzyme 5A; AltName: Full=Ubiquitin carrier protein 5a; Short=OsUBC5a; AltName: Full=Ubiquitin-protein ligase 5A;	SubName: Full=Ubiquitin-conjugating enzyme E2 {ECO:0000313|EMBL:JAT61431.1};	Ubiquitin-protein ligase	GO:0005524,ATP binding; GO:0004842,ubiquitin-protein transferase activity; GO:0016567,protein ubiquitination	Prokaryotic E2 family B
Cluster-1.45303	14.03	11.68	14.02	0	0	0	1140.42	974.8	1224.76	0	0	0	-12.1588	1.28171e-23	4.42526e-21	down	K13173 arginine and glutamate-rich protein 1 | (RefSeq) hypothetical protein (A)	hypothetical protein PHAVU_006G214600g [Phaseolus vulgaris]	RecName: Full=Uncharacterized protein At1g10890;	SubName: Full=Uncharacterized protein {ECO:0000313|EMBL:ESW20501.1};	--	--	Arginine and glutamate-rich 1
Cluster-1.40149	121.5	106.16	105.06	439.16	340.75	585.96	1581.08	1421.96	1543.14	5502.62	4602.38	8150.84	2.38588	1.31008e-23	4.49808e-21	up	K04733 interleukin-1 receptor-associated kinase 4 [EC:2.7.11.1] | (RefSeq) L-type lectin-domain containing receptor kinase VI.2-like isoform X1 (A)	hypothetical protein PHAVU_002G086900g [Phaseolus vulgaris]	RecName: Full=Cucumber peeling cupredoxin; Short=CPC; AltName: Full=Stellacyanin;	SubName: Full=Uncharacterized protein {ECO:0000313|EMBL:ESW29636.1};	--	GO:0009055,electron transfer activity; GO:0046872,metal ion binding	Plastocyanin-like domain
Cluster-1.39963	0	0	0	34.14	37.94	15.49	0	0	0	1655	2023	845	13.4433	1.32683e-23	4.53043e-21	up	--	--	--	--	--	--	--
Cluster-1.44391	0	0	0	282.61	594	156.16	0	0	0	2256	5031	1369	14.3998	1.33635e-23	4.53786e-21	up	--	PREDICTED: heat-stable 19 kDa antigen-like [Pyrus x bretschneideri]	--	--	--	--	Cerato-platanin
Cluster-1.16036	0	0	0	768.1	1456.73	606.08	0	0	0	1218	2062	936	13.3421	1.38313e-23	4.67105e-21	up	--	--	--	--	--	--	--
Cluster-1.34604	33.26	34.7	36.59	1.33	0.34	1.2	721.56	773.85	875.67	27.07	7.46	27.32	-4.90359	1.74114e-23	5.84814e-21	down	K07375 tubulin beta | (RefSeq) tubulin beta-1 chain (A)	PREDICTED: tubulin beta-1 chain [Vigna angularis]	RecName: Full=Tubulin beta-1 chain; AltName: Full=Beta-1-tubulin;	RecName: Full=Tubulin beta chain {ECO:0000256|RuleBase:RU000352};	Beta tubulin	GO:0005737,cytoplasm; GO:0005874,microtubule; GO:0005525,GTP binding; GO:0003924,GTPase activity; GO:0005200,structural constituent of cytoskeleton; GO:0007017,microtubule-based process	Tubulin like
Cluster-1.594	0.06	0	0	45.57	60.98	20.6	3	0	0	1943	2857	988	11.3428	1.79858e-23	6.00843e-21	up	K21989 calcium permeable stress-gated cation channel | (RefSeq) uncharacterized protein RSN1-like (A)	uncharacterized protein rsn1 [Quercus suber]	RecName: Full=CSC1-like protein At3g21620;	SubName: Full=Uncharacterized protein {ECO:0000313|EMBL:GAQ88044.1};	Uncharacterized conserved protein	GO:0016021,integral component of membrane; GO:0005886,plasma membrane; GO:0006811,ion transport	Cytosolic domain of 10TM putative phosphate transporter
Cluster-10725.0	0	0	0	53.6	86.36	31.94	0	0	0	1490	2627	996	13.6272	1.82887e-23	6.0596e-21	up	K16261 yeast amino acid transporter | (RefSeq) general amino acid permease AGP2-like (A)	general amino acid permease agp2 [Quercus suber]	--	SubName: Full=Uncharacterized protein {ECO:0000313|EMBL:JAG95550.1};	Amino acid transporters	GO:0016021,integral component of membrane; GO:0015171,amino acid transmembrane transporter activity	Amino acid permease
Cluster-1.73210	0	0	0	56.52	84.27	27.47	0	0	0	1838	3004	1003	13.8234	1.83351e-23	6.0596e-21	up	K22008 serine/threonine-protein kinase Psk1 [EC:2.7.11.1] | (RefSeq) serine/threonine-protein kinase psk1-like (A)	serine/threonine-protein kinase psk1 [Quercus suber]	RecName: Full=Serine/threonine-protein kinase AtPK2/AtPK19; EC=2.7.11.1; AltName: Full=Ribosomal-protein S6 kinase homolog 2;	SubName: Full=Serine/Threonine protein kinase family protein {ECO:0000313|EMBL:GAQ77758.1};	Ribosomal protein S6 kinase and related proteins	GO:0005737,cytoplasm; GO:0005634,nucleus; GO:0005524,ATP binding; GO:0016301,kinase activity; GO:0004672,protein kinase activity; GO:0004674,protein serine/threonine kinase activity; GO:0035556,intracellular signal transduction; GO:0045727,positive regulation of translation; GO:0006468,protein phosphorylation; GO:0009409,response to cold; GO:0009408,response to heat; GO:0009651,response to salt s…	Haspin like kinase domain
Cluster-1.48521	0	0	0	64.73	72.94	23.07	0	0	0	2330	2881	933	13.8926	1.84719e-23	6.07234e-21	up	K12349 neutral ceramidase [EC:3.5.1.23] | (RefSeq) neutral ceramidase-like (A)	neutral ceramidase b [Quercus suber]	RecName: Full=Neutral ceramidase 3 {ECO:0000303|PubMed:26150824}; Short=AtNCER3 {ECO:0000303|PubMed:26150824}; Short=N-CDase 3 {ECO:0000303|PubMed:26150824}; Short=NCDase 3 {ECO:0000303|PubMed:26150824}; EC=3.5.1.23 {ECO:0000250|UniProtKB:O06769}; AltName: Full=Acylsphingosine deacylase 3; AltName: Full=N-acylsphingosine amidohydrolase 3; Flags: Precursor;	SubName: Full=Uncharacterized protein {ECO:0000313|EMBL:EFN52040.1};	Ceramidases	GO:0005783,endoplasmic reticulum; GO:0005576,extracellular region; GO:0005794,Golgi apparatus; GO:0017040,N-acylsphingosine amidohydrolase activity; GO:0034599,cellular response to oxidative stress; GO:0006665,sphingolipid metabolic process	Neutral/alkaline non-lysosomal ceramidase, C-terminal
Cluster-1.38702	33.23	41.04	51.41	278.68	250.87	397.53	173.99	222.33	329.61	1545.43	1447.48	2389.15	3.28774	1.90596e-23	6.23237e-21	up	K10529 alpha-dioxygenase [EC:1.-.-.-] | (RefSeq) alpha-dioxygenase 1-like (A)	PREDICTED: alpha-dioxygenase 1-like [Vigna angularis]	RecName: Full=Alpha-dioxygenase 1; Short=Alpha DOX1; EC=1.14.99.-; AltName: Full=Fatty acid dioxygenase AlphaDOX1; AltName: Full=Pathogen-induced oxygenase; AltName: Full=Plant alpha dioxygenase 1; Flags: Precursor;	SubName: Full=Uncharacterized protein {ECO:0000313|EMBL:ESW23106.1};	Peroxidase/oxygenase	GO:0012511,monolayer-surrounded lipid storage body; GO:0020037,heme binding; GO:0046872,metal ion binding; GO:0016702,oxidoreductase activity, acting on single donors with incorporation of molecular oxygen, incorporation of two atoms of oxygen; GO:0004601,peroxidase activity; GO:1902609,(R)-2-hydroxy-alpha-linolenic acid biosynthetic process; GO:0008219,cell death; GO:0071732,cellular response to…	Animal haem peroxidase
Cluster-1.7793	0	0	0	298.6	301.62	160.76	0	0	0	1222.81	1255.63	702.38	12.9244	2.11805e-23	6.86092e-21	up	--	--	--	--	--	--	--
Cluster-1.76485	0	0	0	47.81	49.1	13.51	0	0	0	3098.38	3506.11	987	14.1999	2.12038e-23	6.86092e-21	up	K01426 amidase [EC:3.5.1.4] | (RefSeq) acetamidase-like (A)	putative amidase [Quercus suber]	RecName: Full=Sugar transport protein MST3 {ECO:0000305}; AltName: Full=Monosaccharide transporter 3 {ECO:0000303|PubMed:11038054}; Short=OsMST3 {ECO:0000303|PubMed:11038054}; AltName: Full=Sugar:proton symporter MST3 {ECO:0000305};	SubName: Full=Uncharacterized protein {ECO:0000313|EMBL:EOD33339.1, ECO:0000313|EnsemblProtists:EOD33339};	Amidases	GO:0016021,integral component of membrane; GO:0005355,glucose transmembrane transporter activity; GO:0005351,carbohydrate:proton symporter activity; GO:0046323,glucose import; GO:0035428,NA	Amidase
Cluster-1.15593	0.64	0.97	0.5	9.39	11.59	15.86	14.88	23.16	12.71	203.28	273.59	384.17	4.46613	2.22622e-23	7.16587e-21	up	K16302 metal transporter CNNM | (RefSeq) hypothetical protein (A)	hypothetical protein PHAVU_001G149200g [Phaseolus vulgaris]	RecName: Full=DUF21 domain-containing protein At4g14230; AltName: Full=CBS domain-containing protein CBSDUF2;	SubName: Full=Uncharacterized protein {ECO:0000313|EMBL:ESW34398.1};	Predicted membrane protein, contains two CBS domains	GO:0016021,integral component of membrane; GO:0005739,mitochondrion	CBS domain
Cluster-1.51153	74.58	71.84	84.26	16.38	16.99	15.8	2896	2865	3553	585	666	634	-1.89149	2.31196e-23	7.40329e-21	down	K00737 beta-1,4-mannosyl-glycoprotein beta-1,4-N-acetylglucosaminyltransferase [EC:2.4.1.144] | (RefSeq) hypothetical protein (A)	hypothetical protein PHAVU_002G260100g [Phaseolus vulgaris]	--	SubName: Full=Uncharacterized protein {ECO:0000313|EMBL:ESW31697.1};	--	GO:0016021,integral component of membrane; GO:0003830,beta-1,4-mannosylglycoprotein 4-beta-N-acetylglucosaminyltransferase activity; GO:0006487,protein N-linked glycosylation	Glycosyltransferase family 17
Cluster-1.68814	0.01	0	0	42.88	53.74	18.22	1	0	0	3181	4396	1524	13.4973	2.37729e-23	7.57327e-21	up	K00698 chitin synthase [EC:2.4.1.16] | (RefSeq) chitin synthase G-like (A)	chitin synthase g [Quercus suber]	RecName: Full=Chitin synthase; EC=2.4.1.16; AltName: Full=Chitin-UDP acetyl-glucosaminyl transferase;	SubName: Full=Chitin synthase 1 {ECO:0000313|EMBL:JAT50140.1}; Flags: Fragment;	Chitin synthase/hyaluronan synthase (glycosyltransferases)	GO:0016021,integral component of membrane; GO:0005886,plasma membrane; GO:0004100,chitin synthase activity; GO:0071555,cell wall organization; GO:0006031,chitin biosynthetic process	Glycosyltransferase like family 2
Cluster-1.38987	0	0	0	53.09	80.81	38.04	0	0	0	1060	1757	849	13.1379	2.9813e-23	9.44873e-21	up	--	hypothetical protein CHLNCDRAFT_140605 [Chlorella variabilis]	--	SubName: Full=Uncharacterized protein {ECO:0000313|EMBL:EFN58525.1};	--	--	Protein of unknown function, DUF273
Cluster-1.37971	0	0	0	30.13	36.57	15.44	0	0	0	1372	1831	791	13.2636	3.02928e-23	9.55181e-21	up	--	--	--	--	--	--	--
Cluster-1.47577	0	0	0	16.53	41.36	39.96	0	0	0	714.01	1963.31	1941.27	13.4381	3.176e-23	9.96362e-21	up	K14638 solute carrier family 15 (peptide/histidine transporter), member 3/4 | (RefSeq) uncharacterized protein LOC110819790 (A)	hypothetical protein PHAVU_002G245500g [Phaseolus vulgaris]	--	SubName: Full=Uncharacterized protein {ECO:0000313|EMBL:ESW31528.1};	--	--	Protein of unknown function (DUF1296)
Cluster-1.15659	4.62	6.34	4.97	21.15	21.15	19.82	217	306	253	911	1001	960	2.2999	3.3696e-23	1.05176e-20	up	K04733 interleukin-1 receptor-associated kinase 4 [EC:2.7.11.1] | (RefSeq) wall-associated receptor kinase-like 14 (A)	hypothetical protein PHAVU_002G023400g [Phaseolus vulgaris]	RecName: Full=Wall-associated receptor kinase-like 14; EC=2.7.11.-; Flags: Precursor;	SubName: Full=Uncharacterized protein {ECO:0000313|EMBL:ESW28851.1};	Serine/threonine protein kinase	GO:0016021,integral component of membrane; GO:0005886,plasma membrane; GO:0005524,ATP binding; GO:0004674,protein serine/threonine kinase activity; GO:0007166,cell surface receptor signaling pathway	ABC1 family
Cluster-1.52560	0.06	0.06	0	137.21	260.75	76.68	1	1	0	2030	4176	1263	12.319	3.55255e-23	1.10329e-20	up	K03263 translation initiation factor 5A | (RefSeq) eukaryotic translation initiation factor 5A-like (A)	eukaryotic translation initiation factor 5a [Quercus suber]	RecName: Full=Eukaryotic translation initiation factor 5A; Short=eIF-5A; AltName: Full=eIF-4D;	SubName: Full=Uncharacterized protein {ECO:0000313|EMBL:AFK46296.1};	Translation initiation factor 5A (eIF-5A)	GO:0043022,ribosome binding; GO:0003746,translation elongation factor activity; GO:0003743,translation initiation factor activity; GO:0045901,positive regulation of translational elongation; GO:0045905,positive regulation of translational termination; GO:0006452,translational frameshifting	Elongation factor P (EF-P) KOW-like domain
Cluster-1.14464	6.77	6.87	8.68	0	0	0	926.51	964.45	1271.66	0	0	0	-12.0743	3.73297e-23	1.15353e-20	down	K19027 zinc finger FYVE domain-containing protein 26 | (RefSeq) hypothetical protein (A)	hypothetical protein PHAVU_009G099400g [Phaseolus vulgaris]	--	SubName: Full=Uncharacterized protein {ECO:0000313|EMBL:ESW09093.1};	Predicted Zn2+-binding protein, contains FYVE domain	GO:0020037,heme binding	Tetratricopeptide repeat
Cluster-1.38736	0	0	0	42.84	58.44	22.04	0	0	0	1467	2195	848	13.4437	3.84824e-23	1.18323e-20	up	--	--	--	--	--	--	--
Cluster-1.35114	0	0	0	104.3	121.33	51.12	0	0	0	1397	1755	761	13.2334	3.86837e-23	1.18353e-20	up	--	--	--	--	--	--	--
Cluster-1.34950	0.03	0	0	102.32	173.19	50.08	1	0	0	3145	5832	1728	13.7397	4.01981e-23	1.2238e-20	up	K00130 betaine-aldehyde dehydrogenase [EC:1.2.1.8] | (RefSeq) uncharacterized protein LOC112029224 (A)	nad/nadp-dependent betaine aldehyde dehydrogenase [Quercus suber]	RecName: Full=Aldehyde dehydrogenase family 2 member B7, mitochondrial; Short=ALDH2b; EC=1.2.1.3; Flags: Precursor;	SubName: Full=Uncharacterized protein {ECO:0000313|EnsemblPlants:TRIUR3_33534-P1};	Aldehyde dehydrogenase	GO:0005759,mitochondrial matrix; GO:0004029,aldehyde dehydrogenase (NAD) activity	Aldehyde dehydrogenase family
Cluster-39656.0	0	0	0	27.23	42.57	16.92	0	0	0	1274	2190	891	13.393	4.11764e-23	1.24744e-20	up	--	putative sucrose utilization protein suc1 [Quercus suber]	--	--	--	--	Fungal specific transcription factor domain
Cluster-1.41358	164.21	159.69	148.2	2714.07	1077.1	1433.49	2589	2590	2611	40718	17498	23949	3.79693	4.39568e-23	1.32518e-20	up	K15025 probable RNA-binding protein EIF1AD | (RefSeq) germin-like protein subfamily 1 member 15 (A)	hypothetical protein PHAVU_008G147800g [Phaseolus vulgaris]	RecName: Full=Germin-like protein subfamily 1 member 7; Flags: Precursor;	SubName: Full=Uncharacterized protein {ECO:0000313|EMBL:ESW12856.1};	--	GO:0048046,apoplast; GO:0005618,cell wall; GO:0030145,manganese ion binding; GO:0045735,nutrient reservoir activity	Cupin domain
Cluster-1.69771	10.47	8.13	6.97	0	0	0	1426.35	1136.18	1016.92	0	0	0	-12.2682	4.59455e-23	1.37841e-20	down	K08332 vacuolar protein 8 | (RefSeq) hypothetical protein (A)	hypothetical protein PHAVU_002G262600g [Phaseolus vulgaris]	RecName: Full=Protein CELLULOSE SYNTHASE INTERACTIVE 1 {ECO:0000303|PubMed:20616083}; AltName: Full=Protein POM-POM 2 {ECO:0000303|PubMed:7743935};	SubName: Full=Uncharacterized protein {ECO:0000313|EMBL:ESW31725.1};	FOG: Armadillo/beta-catenin-like repeats	GO:0010330,cellulose synthase complex; GO:0055028,cortical microtubule; GO:0005737,cytoplasm; GO:0009898,cytoplasmic side of plasma membrane; GO:0005794,Golgi apparatus; GO:0036449,microtubule minus-end; GO:0005634,nucleus; GO:0005886,plasma membrane; GO:0009506,plasmodesma; GO:0008017,microtubule binding; GO:0051211,anisotropic cell growth; GO:0009901,anther dehiscence; GO:0030244,cellulose bios…	Myosin-binding striated muscle assembly central
Cluster-1.27810	9.02	6.44	6.91	0	0	0	1335.44	978.54	1094.67	0	0	0	-12.1951	4.7006e-23	1.40341e-20	down	K11786 ATP-dependent helicase STH1/SNF2 [EC:3.6.4.-] | (RefSeq) chromatin structure-remodeling complex protein SYD (A)	hypothetical protein PHAVU_003G100200g [Phaseolus vulgaris]	RecName: Full=Chromatin structure-remodeling complex protein SYD; EC=3.6.4.-; AltName: Full=ATP-dependent helicase SYD; AltName: Full=Protein CHROMATIN REMODELING 3; AltName: Full=Protein SPLAYED;	SubName: Full=Uncharacterized protein {ECO:0000313|EMBL:ESW26213.1};	Chromatin remodeling complex SWI/SNF, component SWI2 and related ATPases (DNA/RNA helicase superfamily)	GO:0005829,cytosol; GO:0005634,nucleus; GO:0005524,ATP binding; GO:0016887,ATPase activity; GO:0003677,DNA binding; GO:0004386,helicase activity; GO:0042393,histone binding; GO:0043044,ATP-dependent chromatin remodeling; GO:0006952,defense response; GO:0009873,ethylene-activated signaling pathway; GO:0009908,flower development; GO:0010199,organ boundary specification between lateral organs and th…	DEAD_2
Cluster-1.44290	0	0	0	261.96	396.14	52.65	0	0	0	6158.64	10168.2	1386.22	15.4428	4.76242e-23	1.41503e-20	up	--	--	--	RecName: Full=Glucanase {ECO:0000256|RuleBase:RU361164}; EC=3.2.1.- {ECO:0000256|RuleBase:RU361164};	--	GO:0004553,hydrolase activity, hydrolyzing O-glycosyl compounds; GO:0030245,cellulose catabolic process	--
Cluster-1.52591	0.03	0	0	74.51	67.24	31.17	1	0	0	2630.29	2604.28	1236.24	12.992	4.85718e-23	1.43628e-20	up	K08794 calcium/calmodulin-dependent protein kinase I [EC:2.7.11.17] | (RefSeq) calcium/calmodulin-dependent protein kinase cmkA-like (A)	calcium/calmodulin-dependent protein kinase [Quercus suber]	RecName: Full=Calcium-dependent protein kinase 14; EC=2.7.11.1;	SubName: Full=Calcium/calmodulin-dependent protein kinase type I {ECO:0000313|EMBL:JAT56092.1};	Ca2+/calmodulin-dependent protein kinase, EF-Hand protein superfamily	GO:0005737,cytoplasm; GO:0005634,nucleus; GO:0005886,plasma membrane; GO:0005524,ATP binding; GO:0005509,calcium ion binding; GO:0009931,calcium-dependent protein serine/threonine kinase activity; GO:0005516,calmodulin binding; GO:0004683,calmodulin-dependent protein kinase activity; GO:0009738,abscisic acid-activated signaling pathway; GO:0035556,intracellular signal transduction; GO:0018105,pep…	Fungal protein kinase
Cluster-34686.0	0	0	0	35.44	38.98	23.65	0	0	0	859	1032	642	12.5927	4.90739e-23	1.44422e-20	up	--	--	--	--	--	--	--
Cluster-1.38954	0.03	0	0.05	42.84	79.22	19.78	1	0	2	1465	2971	760	11.2287	5.52638e-23	1.61868e-20	up	K12881 THO complex subunit 4 | (RefSeq) mRNA export protein mlo3-like (A)	mrna export protein mlo3 [Quercus suber]	--	--	RRM motif-containing protein	--	C-terminal duplication domain of Friend of PRMT1
Cluster-1.31062	5.03	6.48	9.61	72.18	79.95	76.62	27	36	63	409	472	471	3.84695	5.59463e-23	1.63094e-20	up	--	hypothetical protein PHAVU_001G194800g [Phaseolus vulgaris]	RecName: Full=NDR1/HIN1-like protein 3 {ECO:0000303|Ref.1};	SubName: Full=Uncharacterized protein {ECO:0000313|EMBL:ESW34955.1};	--	GO:0046658,anchored component of plasma membrane; GO:0005794,Golgi apparatus; GO:0016021,integral component of membrane; GO:0005886,plasma membrane; GO:0009506,plasmodesma; GO:0005774,vacuolar membrane; GO:0004871,NA; GO:0042742,defense response to bacterium; GO:0009816,defense response to bacterium, incompatible interaction; GO:0051607,defense response to virus; GO:0009617,response to bacterium;…	Late embryogenesis abundant protein
Cluster-5127.0	3.29	4.75	4.2	25.13	17.88	25.77	35	52	51	261	199	296	2.85093	5.64024e-23	1.63652e-20	up	K16282 E3 ubiquitin-protein ligase RHA2 [EC:2.3.2.27] | (RefSeq) hypothetical protein (A)	hypothetical protein PHAVU_003G034000g [Phaseolus vulgaris]	RecName: Full=E3 ubiquitin-protein ligase RHA2B {ECO:0000305}; EC=2.3.2.27; AltName: Full=RING-H2 finger A2b {ECO:0000303|PubMed:9781696}; AltName: Full=RING-H2 zinc finger protein RHA2b {ECO:0000305}; AltName: Full=RING-type E3 ubiquitin transferase RHA2B {ECO:0000305};	SubName: Full=Uncharacterized protein {ECO:0000313|EMBL:ESW25417.1};	FOG: Predicted E3 ubiquitin ligase	GO:0005737,cytoplasm; GO:0005634,nucleus; GO:0046872,metal ion binding; GO:0061630,ubiquitin protein ligase activity; GO:0004842,ubiquitin-protein transferase activity; GO:0009738,abscisic acid-activated signaling pathway; GO:0009789,positive regulation of abscisic acid-activated signaling pathway; GO:0043161,proteasome-mediated ubiquitin-dependent protein catabolic process; GO:0016567,protein ub…	RING/Ubox like zinc-binding domain
Cluster-1.46820	2.91	2.76	3.33	0.09	0.09	0.19	255.2	248.22	312.85	7.14	7.65	17.24	-4.28364	6.0244e-23	1.73981e-20	down	K01062 platelet-activating factor acetylhydrolase [EC:3.1.1.47] | (RefSeq) hypothetical protein (A)	zinc finger CCCH domain-containing protein 44 isoform X1 [Vigna radiata var. radiata]	RecName: Full=Zinc finger CCCH domain-containing protein 44; Short=AtC3H44;	SubName: Full=zinc finger CCCH domain-containing protein 44-like isoform X1 {ECO:0000313|RefSeq:XP_014521117.1};	RNA polymerase I transcription factor UAF	GO:0003677,DNA binding; GO:0046872,metal ion binding	GYF domain 2
Cluster-1.675	0	0	0	36.91	49.79	23.87	0	0	0	1019	1504	739	12.9679	6.25337e-23	1.79754e-20	up	K16261 yeast amino acid transporter | (RefSeq) uncharacterized amino-acid permease P7G5.06-like (A)	putative amino-acid permease p7g5.06 [Quercus suber]	--	SubName: Full=Uncharacterized protein {ECO:0000313|EMBL:JAG97230.1};	Amino acid transporters	GO:0016021,integral component of membrane; GO:0015171,amino acid transmembrane transporter activity	Amino acid permease
Cluster-1.39435	0	0	0	46.23	95.7	34.41	0	0	0	1309	2966	1093	13.7009	6.31212e-23	1.80603e-20	up	K21545 C2H2 transcription facotor | (RefSeq) C2H2 finger domain transcription factor sebA-like (A)	predicted protein [Hordeum vulgare subsp. vulgare]	--	SubName: Full=Predicted protein {ECO:0000313|EMBL:BAK05473.1};	FOG: Zn-finger	GO:0003676,nucleic acid binding	zinc-finger C2H2-type
Cluster-8368.1	0	0	0	51.42	26.57	20.3	0	0	0	1665	943	738	12.9835	7.4995e-23	2.13587e-20	up	--	hypothetical protein AXG93_221s1080 [Marchantia polymorpha subsp. ruderalis]	--	SubName: Full=Uncharacterized protein {ECO:0000313|EMBL:OAE21589.1};	--	--	--
Cluster-1.51120	4.98	7.42	6.06	24.73	20.39	25.53	102.73	157.38	138.1	479.23	430.02	552.78	2.27881	7.78889e-23	2.20811e-20	up	--	hypothetical protein PHAVU_007G170600g [Phaseolus vulgaris]	--	SubName: Full=Uncharacterized protein {ECO:0000313|EMBL:ESW16613.1};	Predicted PhzC/PhzF-type epimerase	GO:0003824,catalytic activity; GO:0009058,biosynthetic process	Diaminopimelate epimerase
Cluster-1468.0	0	0	0	46.79	72.47	28.83	0	0	0	1206	2042	833	13.299	7.83343e-23	2.2106e-20	up	K17742 sorbose reductase [EC:1.1.1.289] | (RefSeq) probable NADP-dependent mannitol dehydrogenase (A)	nadp-dependent mannitol dehydrogenase [Quercus suber]	RecName: Full=Zerumbone synthase; EC=1.1.1.326;	SubName: Full=Short-chain dehydrogenase/reductase SDR isoform 1 {ECO:0000313|EMBL:EME30103.1};	Reductases with broad range of substrate specificities	GO:0102069,zerumbone synthase activity	NAD dependent epimerase/dehydratase family
Cluster-1.42998	0	0	0	99.62	218.2	77.6	0	0	0	1284.42	3034.85	1111.23	13.7181	8.22439e-23	2.31038e-20	up	--	--	--	--	--	--	--
Cluster-1.21144	10.38	8.9	10.26	0	0	0	955.59	841.37	1013.46	0	0	0	-11.9098	8.51468e-23	2.38111e-20	down	K11671 nuclear factor related to kappa-B-binding protein | (RefSeq) hypothetical protein (A)	hypothetical protein PHAVU_005G139000g [Phaseolus vulgaris]	--	SubName: Full=Uncharacterized protein {ECO:0000313|EMBL:ESW22252.1};	R-kappa-B and related transcription factors	GO:0031011,Ino80 complex	--
Cluster-591.0	0	0	0	72.18	74.01	44.02	0	0	0	890.73	984.06	602.9	12.5611	8.88921e-23	2.47465e-20	up	--	--	--	--	--	--	--
Cluster-1.42651	0	0	0	62.45	181.21	47.78	0	0	0	1832	5821	1573	14.4961	9.01408e-23	2.49815e-20	up	--	--	--	--	--	--	--
Cluster-1.76379	0	0	0	26.65	42.41	15.78	0	0	0	1288.03	2255.2	858.57	13.4109	9.0992e-23	2.51048e-20	up	--	golgi apparatus membrane protein tvp23 [Quercus suber]	RecName: Full=Golgi apparatus membrane protein-like protein ECHIDNA;	RecName: Full=Golgi apparatus membrane protein TVP23 {ECO:0000256|RuleBase:RU361206};	Uncharacterized membrane protein NPD008/CGI-148	GO:0031901,early endosome membrane; GO:0005768,endosome; GO:0005794,Golgi apparatus; GO:0030173,integral component of Golgi membrane; GO:0005802,trans-Golgi network; GO:0007030,Golgi organization; GO:0009306,protein secretion; GO:0009826,unidimensional cell growth; GO:0016192,vesicle-mediated transport	Eukaryotic protein of unknown function (DUF846)
Cluster-1.35043	49.97	56.7	59.33	13.6	10.53	10.31	1393	1624	1810	352	298	299	-1.93422	9.83454e-23	2.70131e-20	down	K20624 12-hydroxyjasmonoyl-L-amino acid 12-hydroxylase / fatty acid hydroxylase [EC:1.14.14.49] | (RefSeq) hypothetical protein (A)	hypothetical protein PHAVU_011G092100g [Phaseolus vulgaris]	RecName: Full=Cytochrome P450 94C1 {ECO:0000305}; EC=1.14.14.49 {ECO:0000269|PubMed:22215670, ECO:0000269|PubMed:26164240}; AltName: Full=12-hydroxyjasmonoyl-L-amino acid 12-hydroxylase {ECO:0000303|PubMed:22215670};	SubName: Full=Uncharacterized protein {ECO:0000313|EMBL:ESW04400.1};	Cytochrome P450 CYP4/CYP19/CYP26 subfamilies	GO:0005789,endoplasmic reticulum membrane; GO:0016021,integral component of membrane; GO:0043231,intracellular membrane-bounded organelle; GO:0018685,alkane 1-monooxygenase activity; GO:0020037,heme binding; GO:0005506,iron ion binding; GO:0009611,response to wounding	Cytochrome P450
Cluster-1.42748	10.79	11.76	12.72	1.99	1.73	1.58	348.83	390.57	448.39	59.57	56.69	53.05	-2.3929	1.00884e-22	2.75878e-20	down	K19519 transforming growth factor-beta-induced protein | (RefSeq) fasciclin-like arabinogalactan protein 12 (A)	hypothetical protein PHAVU_008G287700g [Phaseolus vulgaris]	RecName: Full=Fasciclin-like arabinogalactan protein 7; Flags: Precursor;	SubName: Full=Uncharacterized protein {ECO:0000313|EMBL:ESW14514.1};	--	GO:0031225,anchored component of membrane; GO:0046658,anchored component of plasma membrane; GO:0016020,membrane; GO:0005886,plasma membrane	DEC-1 protein, N-terminal region
Cluster-1.13132	0	0	0	33.23	46.94	17.61	0	0	0	1326	2057	790	13.3323	1.06545e-22	2.90073e-20	up	K03083 glycogen synthase kinase 3 beta [EC:2.7.11.26] | (RefSeq) protein kinase gsk3-like (A)	protein kinase gsk3 [Quercus suber]	RecName: Full=Glycogen synthase kinase-3 homolog MsK-2; EC=2.7.11.1;	SubName: Full=Glycogen synthase kinase-3 beta {ECO:0000313|EMBL:JAT57673.1};	Glycogen synthase kinase-3	GO:0005524,ATP binding; GO:0004674,protein serine/threonine kinase activity	Protein of unknown function (DUF1229)
Cluster-1.41110	102.87	122.84	96.82	240.6	225.67	234.92	906.9	1116.52	989.64	2107.8	2105.81	2266.18	1.51001	1.09447e-22	2.96669e-20	up	--	hypothetical protein PHAVU_008G266100g [Phaseolus vulgaris]	RecName: Full=Protein FATTY ACID EXPORT 6 {ECO:0000303|PubMed:25646734}; Short=At-FAX6 {ECO:0000303|PubMed:25646734};	SubName: Full=Uncharacterized protein {ECO:0000313|EMBL:ESW14258.1};	Predicted membrane protein	GO:0005737,cytoplasm; GO:0012505,endomembrane system; GO:0016021,integral component of membrane; GO:0005634,nucleus	Transmembrane proteins 14C
Cluster-1.44448	45.95	42.39	44.31	3.14	4.61	5.27	836	793	895	54	86	101	-2.98917	1.10274e-22	2.97605e-20	down	K07195 exocyst complex component 7 | (RefSeq) exocyst complex component EXO70B1-like (A)	hypothetical protein PHAVU_001G122400g [Phaseolus vulgaris]	--	SubName: Full=Uncharacterized protein {ECO:0000313|EMBL:ESW34077.1};	--	GO:0016021,integral component of membrane	--
Cluster-1.37662	4.61	7.13	5.11	37.85	30.99	27.39	175.32	278.71	211.16	1324.91	1190.07	1077.43	2.84878	1.14694e-22	3.08187e-20	up	K12900 FUS-interacting serine-arginine-rich protein 1 | (RefSeq) serine/arginine-rich SC35-like splicing factor SCL30A (A)	hypothetical protein PHAVU_004G092100g [Phaseolus vulgaris]	RecName: Full=Ethylene-responsive transcription factor ERF110;	SubName: Full=Uncharacterized protein {ECO:0000313|EMBL:ESW23979.1};	--	GO:0005634,nucleus; GO:0003677,DNA binding; GO:0003700,DNA-binding transcription factor activity; GO:0009873,ethylene-activated signaling pathway; GO:0045893,positive regulation of transcription, DNA-templated; GO:0048510,regulation of timing of transition from vegetative to reproductive phase; GO:0006351,transcription, DNA-templated	AP2 domain
Cluster-1.38237	0.58	0	0	61.68	51.28	67.56	3	0	0	337.8	291.93	400.76	8.81454	1.20421e-22	3.22176e-20	up	--	hypothetical protein PHAVU_008G028700g [Phaseolus vulgaris]	--	SubName: Full=Uncharacterized protein {ECO:0000313|EMBL:ESW11423.1};	--	GO:0016021,integral component of membrane	NADH-ubiquinone reductase complex 1 MLRQ subunit
Cluster-1.243	0	0	0	35.52	67.81	23.07	0	0	0	1335.48	2799.06	975.05	13.6307	1.27021e-22	3.38369e-20	up	K14758 casein kinase I homolog HRR25 [EC:2.7.11.1] | (RefSeq) casein kinase I-like (A)	casein kinase i like hhp1 [Quercus suber]	RecName: Full=Casein kinase 1-like protein 1 {ECO:0000305}; EC=2.7.11.1 {ECO:0000305}; AltName: Full=Casein kinase 1 {ECO:0000303|PubMed:7923358}; AltName: Full=Casein kinase I isoform delta-like {ECO:0000305}; Short=CKI-delta {ECO:0000305}; AltName: Full=Protein CASEIN KINASE I-LIKE 1 {ECO:0000303|PubMed:16126836};	SubName: Full=Casein kinase I hhp1 {ECO:0000313|EMBL:JAT58387.1};	Casein kinase (serine/threonine/tyrosine protein kinase)	GO:0005737,cytoplasm; GO:0005634,nucleus; GO:0009506,plasmodesma; GO:0005524,ATP binding; GO:0004674,protein serine/threonine kinase activity; GO:0006897,endocytosis; GO:0018105,peptidyl-serine phosphorylation; GO:0008360,regulation of cell shape	Phosphotransferase enzyme family
Cluster-1.45842	0	0.11	0	177.46	363.07	162.48	0	1	0	1616	3527	1631	13.0658	1.28238e-22	3.40145e-20	up	--	--	--	--	--	--	--
Cluster-1.45247	20.59	23.21	21.4	79.03	61.69	58.2	444.29	514.93	509.51	1598.39	1359.09	1316.06	1.95209	1.48822e-22	3.93056e-20	up	K04733 interleukin-1 receptor-associated kinase 4 [EC:2.7.11.1] | (RefSeq) receptor-like cytoplasmic kinase 176 (A)	hypothetical protein PHAVU_001G232300g [Phaseolus vulgaris]	RecName: Full=Receptor-like cytoplasmic kinase 176 {ECO:0000303|PubMed:19825577}; Short=OsRLCK176 {ECO:0000303|PubMed:19825577}; EC=2.7.11.1 {ECO:0000305};	SubName: Full=Uncharacterized protein {ECO:0000313|EMBL:ESW35401.1};	Serine/threonine protein kinase	GO:0005886,plasma membrane; GO:0005524,ATP binding; GO:0004675,transmembrane receptor protein serine/threonine kinase activity; GO:0007166,cell surface receptor signaling pathway; GO:0045087,innate immune response; GO:0006468,protein phosphorylation	Protein tyrosine kinase
Cluster-42092.0	0	0	0	41.94	48.8	28.82	0	0	0	783	991	601	12.501	1.49978e-22	3.94424e-20	up	--	--	--	--	--	--	--
Cluster-1.40472	0	0	0	48.94	88.21	25.19	0	0	0	1668.35	3298.27	964.7	13.8508	1.66837e-22	4.36901e-20	up	--	--	--	--	--	--	--
Cluster-1.31282	10.56	10.5	11.19	4.27	3.46	3.99	1261.11	1286.82	1431.58	461.91	413.41	487.27	-1.14443	1.70453e-22	4.44486e-20	down	K10532 heparan-alpha-glucosaminide N-acetyltransferase [EC:2.3.1.78] | (RefSeq) hypothetical protein (A)	hypothetical protein PHAVU_003G148100g [Phaseolus vulgaris]	RecName: Full=Serine/threonine-protein kinase STY8 {ECO:0000305}; EC=2.7.11.1 {ECO:0000269|PubMed:17090544}; AltName: Full=Serine/threonine/tyrosine-protein kinase 8 {ECO:0000303|PubMed:16429265};	SubName: Full=Uncharacterized protein {ECO:0000313|EMBL:ESW26784.1};	Tyrosine kinase specific for activated (GTP-bound) p21cdc42Hs	GO:0005829,cytosol; GO:0005524,ATP binding; GO:0004674,protein serine/threonine kinase activity; GO:0004712,protein serine/threonine/tyrosine kinase activity; GO:0004871,NA; GO:0009658,chloroplast organization; GO:0035556,intracellular signal transduction	PB1 domain
Cluster-1.51090	1.83	1.53	3.41	35.81	69.87	71.88	86.31	74.09	173.75	1544.86	3312.39	3488.25	5.06362	1.85794e-22	4.82456e-20	up	K15979 staphylococcal nuclease domain-containing protein 1 | (RefSeq) hypothetical protein (A)	hypothetical protein PHAVU_002G280100g [Phaseolus vulgaris]	RecName: Full=Ribonuclease TUDOR 1 {ECO:0000303|PubMed:20396901}; Short=AtTudor1 {ECO:0000303|PubMed:20396901}; Short=TUDOR-SN protein 1 {ECO:0000303|PubMed:20396901}; EC=3.1.-.- {ECO:0000269|PubMed:25736060};	SubName: Full=Uncharacterized protein {ECO:0000313|EMBL:ESW31933.1};	Transcriptional coactivator p100	GO:0005618,cell wall; GO:0009507,chloroplast; GO:0005737,cytoplasm; GO:0010494,cytoplasmic stress granule; GO:0005829,cytosol; GO:0005783,endoplasmic reticulum; GO:0005635,nuclear envelope; GO:0000932,P-body; GO:0048471,perinuclear region of cytoplasm; GO:0005886,plasma membrane; GO:0016442,RISC complex; GO:0003729,mRNA binding; GO:0004518,nuclease activity; GO:0003723,RNA binding; GO:0034605,cel…	Tudor domain
Cluster-1.33225	5.53	5.66	5.87	0.55	0.63	0.73	227.99	239.85	262.66	20.76	26.33	31.12	-2.82684	1.9289e-22	4.98787e-20	down	K04733 interleukin-1 receptor-associated kinase 4 [EC:2.7.11.1] | (RefSeq) probable serine/threonine-protein kinase PBL3 (A)	hypothetical protein PHAVU_002G089100g [Phaseolus vulgaris]	RecName: Full=Probable serine/threonine-protein kinase PBL3 {ECO:0000305}; EC=2.7.11.1 {ECO:0000305}; AltName: Full=PBS1-like protein 3 {ECO:0000303|PubMed:20413097}; AltName: Full=Protein kinase 2B {ECO:0000305};	SubName: Full=Uncharacterized protein {ECO:0000313|EMBL:ESW29669.1};	Serine/threonine protein kinase	GO:0005737,cytoplasm; GO:0005634,nucleus; GO:0005886,plasma membrane; GO:0005524,ATP binding; GO:0004675,transmembrane receptor protein serine/threonine kinase activity; GO:0007166,cell surface receptor signaling pathway; GO:0006952,defense response; GO:0006468,protein phosphorylation	Protein kinase domain
Cluster-1.17539	9.55	9.45	6.24	0	0	0	1225.35	1244.09	857.48	0	0	0	-12.1619	1.964e-22	5.05747e-20	down	--	uncharacterized protein LOC106774021 isoform X1 [Vigna radiata var. radiata]	--	SubName: Full=uncharacterized protein LOC106774021 isoform X1 {ECO:0000313|RefSeq:XP_014516304.1};	--	--	XRCC1 N terminal domain
Cluster-1.42918	7.64	6.83	7.67	0	0	0	858.81	788.15	924.31	0	0	0	-11.7812	1.98805e-22	5.09816e-20	down	K11000 callose synthase [EC:2.4.1.-] | (RefSeq) hypothetical protein (A)	hypothetical protein PHAVU_005G062500g [Phaseolus vulgaris]	RecName: Full=Putative callose synthase 8; EC=2.4.1.34; AltName: Full=1,3-beta-glucan synthase; AltName: Full=Protein GLUCAN SYNTHASE-LIKE 4;	SubName: Full=Uncharacterized protein {ECO:0000313|EMBL:ESW21338.1};	1,3-beta-glucan synthase/callose synthase catalytic subunit	GO:0000148,1,3-beta-D-glucan synthase complex; GO:0016021,integral component of membrane; GO:0003843,1,3-beta-D-glucan synthase activity; GO:0006075,(1->3)-beta-D-glucan biosynthetic process; GO:0071555,cell wall organization; GO:0008360,regulation of cell shape	Vta1 like
Cluster-1.75818	0	0	0	169.71	115.33	61.9	0	0	0	1610	1169	648	13.0297	2.06976e-22	5.28575e-20	up	--	--	--	--	--	--	--
Cluster-1.38994	0	0	0	141.42	600.57	178.38	0	0	0	1525	6950	2129	14.6958	2.09995e-22	5.3408e-20	up	--	--	--	--	--	--	--
Cluster-1.26029	0	0	0	27.73	41.44	19.81	0	0	0	884	1448	709	12.8676	2.15114e-22	5.43608e-20	up	--	--	--	--	--	--	--
Cluster-1.44479	4.56	2.32	3.4	31.35	39.06	51.1	136.46	71.38	110.95	868.85	1184.47	1588.23	3.90334	2.15501e-22	5.43608e-20	up	--	hypothetical protein PHAVU_003G244600g [Phaseolus vulgaris]	RecName: Full=Uncharacterized membrane protein At3g27390;	SubName: Full=Uncharacterized protein {ECO:0000313|EMBL:ESW27927.1};	--	GO:0016021,integral component of membrane; GO:0005886,plasma membrane	--
Cluster-1.35189	18.95	15.39	11.59	0	0	0	1342.84	1119.8	883.75	0	0	0	-12.1731	2.27742e-22	5.7215e-20	down	K05681 ATP-binding cassette, subfamily G (WHITE), member 2 | (RefSeq) ATP-binding cassette superfamily (A)	hypothetical protein PHAVU_001G054400g [Phaseolus vulgaris]	RecName: Full=Pleiotropic drug resistance protein 1; AltName: Full=NtPDR1;	SubName: Full=Uncharacterized protein {ECO:0000313|EMBL:ESW33241.1};	Pleiotropic drug resistance proteins (PDR1-15), ABC superfamily	GO:0016021,integral component of membrane; GO:0005524,ATP binding; GO:0016887,ATPase activity	50S ribosome-binding GTPase
Cluster-1.18863	0	0	0	18.13	23.65	11.29	0	0	0	929.54	1334.72	652	12.8066	2.36166e-22	5.90912e-20	up	K14754 interferon-induced GTP-binding protein Mx1 | (RefSeq) hypothetical protein (A)	interferon-induced gtp-binding protein mx2 [Quercus suber]	RecName: Full=Dynamin-related protein 4C;	SubName: Full=Uncharacterized protein {ECO:0000313|EMBL:OSX70108.1};	Vacuolar sorting protein VPS1, dynamin, and related proteins	GO:0005737,cytoplasm; GO:0005874,microtubule; GO:0005525,GTP binding; GO:0003924,GTPase activity; GO:0008017,microtubule binding; GO:0000266,mitochondrial fission	50S ribosome-binding GTPase
Cluster-40351.0	0	0	0	26.2	36.31	17.98	0	0	0	860	1307	663	12.762	2.44102e-22	6.08307e-20	up	--	hypothetical protein CFP56_22252 [Quercus suber]	--	--	FOG: Zn-finger	--	Zinc binding domain
Cluster-1.1527	0.01	0	0	15.06	16.18	12.7	1	0	0	1027	1216	976	11.9661	2.56008e-22	6.35414e-20	up	K10534 nitrate reductase (NAD(P)H) [EC:1.7.1.1 1.7.1.2 1.7.1.3] | (RefSeq) nitrate reductase [NADPH]-like (A)	nitrate reductase [nadph]	RecName: Full=Nitrate reductase [NADH] 1; Short=NR1; EC=1.7.1.1;	RecName: Full=Nitrate reductase {ECO:0000256|PIRNR:PIRNR000233};	Sulfite oxidase, molybdopterin-binding component	GO:0005829,cytosol; GO:0020037,heme binding; GO:0030151,molybdenum ion binding; GO:0043546,molybdopterin cofactor binding; GO:0009703,nitrate reductase (NADH) activity; GO:0050464,nitrate reductase (NADPH) activity; GO:0042128,nitrate assimilation; GO:0006809,nitric oxide biosynthetic process	Ferric reductase NAD binding domain
Cluster-1.41948	0	0	0	16.21	13.83	7.07	0	0	0	1201.53	1130.04	591.06	12.8039	2.61977e-22	6.47628e-20	up	K14409 protein SMG7 | (RefSeq) protein SMG7-like isoform X1 (A)	est/smg-like protein 1 [Quercus suber]	RecName: Full=Protein SMG7; AltName: Full=SMG7 homolog;	SubName: Full=Smg-7, putative isoform 1 {ECO:0000313|EMBL:EOY32895.1};	--	GO:0005634,nucleus; GO:0000932,P-body; GO:0005697,telomerase holoenzyme complex; GO:0004540,ribonuclease activity; GO:0043021,ribonucleoprotein complex binding; GO:0070034,telomerase RNA binding; GO:0042162,telomeric DNA binding; GO:0006952,defense response; GO:0051321,meiotic cell cycle; GO:0006406,mRNA export from nucleus; GO:0007275,multicellular organism development; GO:0000184,nuclear-transc…	Est1 DNA/RNA binding domain
Cluster-1.66687	0	0	0	75.22	90.72	39.51	0	0	0	1083	1413	633	12.9101	3.10921e-22	7.65559e-20	up	--	putative sterigmatocystin biosynthesis peroxidase stcc [Quercus suber]	--	SubName: Full=Uncharacterized protein {ECO:0000313|EMBL:ETV78169.1};	--	GO:0004601,peroxidase activity	Peroxidase, family 2
Cluster-1.25163	32.92	33.98	33.06	57.42	49.82	55.86	593.22	629.56	661.71	977.55	921	1061	1.05408	3.21367e-22	7.88141e-20	up	K15456 protein KTI12 | (RefSeq) hypothetical protein (A)	hypothetical protein PHAVU_011G076500g [Phaseolus vulgaris]	RecName: Full=Protein KTI12 homolog {ECO:0000303|PubMed:20836892}; Short=AtKTI12 {ECO:0000303|PubMed:20836892}; AltName: Full=At1g13870; AltName: Full=Protein DEFORMED ROOTS AND LEAVES 1 {ECO:0000303|PubMed:8392411}; Short=AtDRL1 {ECO:0000303|PubMed:8392411}; AltName: Full=Protein ELONGATA4 {ECO:0000303|PubMed:10353913};	SubName: Full=Uncharacterized protein {ECO:0000313|EMBL:ESW04217.1};	RNA polymerase II elongator associated protein	GO:0005737,cytoplasm; GO:0033588,Elongator holoenzyme complex; GO:0005634,nucleus; GO:0005524,ATP binding; GO:0005516,calmodulin binding; GO:0080178,5-carbamoylmethyl uridine residue modification; GO:0048366,leaf development; GO:0009933,meristem structural organization; GO:0006357,regulation of transcription by RNA polymerase II; GO:0010449,root meristem growth; GO:0006351,transcription, DNA-temp…	Adenylylsulphate kinase
Cluster-1.41576	96.07	303.01	214.21	3619.43	4681.52	4633.41	361	1182	1036	15259	20115	20877	4.87095	3.30753e-22	8.07953e-20	up	--	pathogenesis-related protein 2, partial [Phaseolus vulgaris]	RecName: Full=Pathogenesis-related protein 2; AltName: Full=PvPR2;	SubName: Full=Pathogenesis-related protein 2 {ECO:0000313|EMBL:AQR56028.1}; Flags: Fragment;	--	GO:0006952,defense response; GO:0009607,response to biotic stimulus	Pathogenesis-related protein Bet v I family
Cluster-1.36854	10.25	10.09	10.74	0	0	0.1	486.72	491.94	552	0	0	4.75	-7.88547	3.7537e-22	9.13331e-20	down	K04733 interleukin-1 receptor-associated kinase 4 [EC:2.7.11.1] | (RefSeq) probable LRR receptor-like serine/threonine-protein kinase At5g63710 (A)	hypothetical protein PHAVU_002G276900g [Phaseolus vulgaris]	RecName: Full=Probable LRR receptor-like serine/threonine-protein kinase At5g63710; EC=2.7.11.1; Flags: Precursor;	SubName: Full=Uncharacterized protein {ECO:0000313|EMBL:ESW31892.1};	--	GO:0016021,integral component of membrane; GO:0005886,plasma membrane; GO:0005524,ATP binding; GO:0004675,transmembrane receptor protein serine/threonine kinase activity; GO:0007166,cell surface receptor signaling pathway; GO:0006468,protein phosphorylation	Fungal protein kinase
Cluster-1.38438	14.81	14.52	14.63	5.42	5.06	5.35	3171.35	3191.28	3348.11	1047.31	1080.76	1167.86	-1.15445	3.90852e-22	9.47273e-20	down	K10592 E3 ubiquitin-protein ligase HUWE1 [EC:2.3.2.26] | (RefSeq) E3 ubiquitin-protein ligase UPL1 (A)	hypothetical protein PHAVU_008G183200g [Phaseolus vulgaris]	RecName: Full=E3 ubiquitin-protein ligase UPL2; Short=Ubiquitin-protein ligase 2; EC=2.3.2.26; AltName: Full=HECT-type E3 ubiquitin transferase UPL2;	SubName: Full=Uncharacterized protein {ECO:0000313|EMBL:ESW13279.1};	E3 ubiquitin-protein ligase/Putative upstream regulatory element binding protein	GO:0005829,cytosol; GO:0005739,mitochondrion; GO:0005634,nucleus; GO:0061630,ubiquitin protein ligase activity	Ubiquitin interaction motif
Cluster-1.42810	0.02	0.02	0	22.06	27.49	12.34	1	1	0	1183	1623	745	11.2307	5.04337e-22	1.21754e-19	up	--	Vasohibin-2 [Monoraphidium neglectum]	--	SubName: Full=Vasohibin-2 {ECO:0000313|EMBL:KIZ04359.1};	--	GO:0005737,cytoplasm; GO:0048037,cofactor binding; GO:0045765,regulation of angiogenesis	--
Cluster-1.43246	0	0	0	29.36	50.43	17.15	0	0	0	1201	2266	789	13.366	5.55901e-22	1.33179e-19	up	--	hypothetical protein CFP56_00528 [Quercus suber]	--	--	--	--	bZIP transcription factor
Cluster-1.43271	0	0	0	108.6	225.32	58.97	0	0	0	1603	3600	969	13.9123	5.55973e-22	1.33179e-19	up	K08235 xyloglucan:xyloglucosyl transferase [EC:2.4.1.207] | (RefSeq) xyloglucan endotransglucosylase/hydrolase protein 24-like (A)	putative extracellular glycosidase [Quercus suber]	RecName: Full=Probable xyloglucan endotransglucosylase/hydrolase protein 25; Short=At-XTH25; Short=XTH-25; EC=2.4.1.207; Flags: Precursor;	SubName: Full=Putative glycosidase crf2 {ECO:0000313|EMBL:JAT62392.1};	--	GO:0048046,apoplast; GO:0005618,cell wall; GO:0004553,hydrolase activity, hydrolyzing O-glycosyl compounds; GO:0016762,xyloglucan:xyloglucosyl transferase activity; GO:0071555,cell wall organization; GO:0009832,plant-type cell wall biogenesis; GO:0010411,xyloglucan metabolic process	Glycosyl hydrolases family 16
Cluster-1.39690	0	0	0	60.08	57.84	22.34	0	0	0	1483	1560	618	13.1381	5.74381e-22	1.36741e-19	up	K00306 sarcosine oxidase / L-pipecolate oxidase [EC:1.5.3.1 1.5.3.7] | (RefSeq) probable sarcosine oxidase (A)	putative bifunctional amine oxidase [Quercus suber]	RecName: Full=Probable sarcosine oxidase; EC=1.5.3.1;	SubName: Full=Sarcosine oxidase {ECO:0000313|EMBL:OWZ04599.1};	FAD-dependent oxidoreductase	GO:0008115,sarcosine oxidase activity; GO:0046653,tetrahydrofolate metabolic process	Pyridine nucleotide-disulphide oxidoreductase
Cluster-44562.0	0	0	0	32.95	64.06	21.27	0	0	0	1194.61	2548.46	866.44	13.4831	5.76846e-22	1.36741e-19	up	--	purine-cytosine permease fcyb [Quercus suber]	--	SubName: Full=Uncharacterized protein {ECO:0000313|EMBL:EGZ11471.1};	--	GO:0016021,integral component of membrane; GO:0022857,transmembrane transporter activity	Permease for cytosine/purines, uracil, thiamine, allantoin
Cluster-1.39145	0.05	0	0.02	49.57	104.37	18.71	2	0	1	1829.75	4228	776	11.6183	5.77478e-22	1.36741e-19	up	K23490 cytochrome b5 | (RefSeq) metal-nicotianamine transporter YSL3-like (A)	putative metal-nicotianamine transporter ysl7 [Quercus suber]	RecName: Full=Probable metal-nicotianamine transporter YSL11; AltName: Full=Protein YELLOW STRIPE LIKE 11; Short=OsYSL11;	SubName: Full=Oligopeptide transporter {ECO:0000313|EMBL:KOO26927.1};	--	GO:0016021,integral component of membrane; GO:0005886,plasma membrane; GO:0022857,transmembrane transporter activity	OPT oligopeptide transporter protein
Cluster-1.46122	12.18	8.58	7.38	0	0	0	1351.56	976.96	877.42	0	0	0	-12.1119	6.10541e-22	1.44018e-19	down	K03006 DNA-directed RNA polymerase II subunit RPB1 [EC:2.7.7.6] | (RefSeq) hypothetical protein (A)	hypothetical protein PHAVU_002G104500g [Phaseolus vulgaris]	RecName: Full=DNA-directed RNA polymerase II subunit 1; AltName: Full=DNA-directed RNA polymerase II subunit RPB1; Short=DNA polymerase II subunit B1; EC=2.7.7.6; AltName: Full=DNA-directed RNA polymerase III largest subunit;	RecName: Full=DNA-directed RNA polymerase subunit {ECO:0000256|RuleBase:RU004279}; EC=2.7.7.6 {ECO:0000256|RuleBase:RU004279};	RNA polymerase II, large subunit	GO:0009507,chloroplast; GO:0005665,RNA polymerase II, core complex; GO:0009506,plasmodesma; GO:0005773,vacuole; GO:0003677,DNA binding; GO:0003899,DNA-directed 5'-3' RNA polymerase activity; GO:0046872,metal ion binding; GO:0006366,transcription by RNA polymerase II	RNA polymerase Rpb1, domain 4
Cluster-39528.3	0	0	0	68.92	157.64	37.05	0	0	0	1787	4469	1077	14.1654	6.28285e-22	1.4764e-19	up	K04513 Ras homolog gene family, member A | (RefSeq) GTP-binding protein rhoA-like (A)	gtp-binding protein rhoa [Quercus suber]	RecName: Full=Rac-like GTP-binding protein ARAC2; AltName: Full=GTPase protein ROP7; Flags: Precursor;	SubName: Full=Uncharacterized protein {ECO:0000313|EMBL:JAG97558.1};	Ras-related small GTPase, Rho type	GO:0005737,cytoplasm; GO:0005886,plasma membrane; GO:0005525,GTP binding; GO:0003924,GTPase activity; GO:0007264,small GTPase mediated signal transduction	Elongation factor Tu GTP binding domain
Cluster-1.51727	0.19	0	0.09	47.16	119.58	34.04	5.73	0	3	1305.22	3621.25	1056.69	9.82358	6.47667e-22	1.51618e-19	up	K02937 large subunit ribosomal protein L7e | (RefSeq) 60S ribosomal protein L7-like (A)	60s ribosomal protein l7 [Quercus suber]	RecName: Full=60S ribosomal protein L7-3;	SubName: Full=60S ribosomal protein L7 {ECO:0000313|EMBL:JAT63007.1}; Flags: Fragment;	60S ribosomal protein L7	GO:0022625,cytosolic large ribosomal subunit; GO:0003723,RNA binding; GO:0003735,structural constituent of ribosome; GO:0002181,cytoplasmic translation; GO:0000463,maturation of LSU-rRNA from tricistronic rRNA transcript (SSU-rRNA, 5.8S rRNA, LSU-rRNA)	Ribosomal protein L30p/L7e
Cluster-1.34547	0	0	0	25.69	19.99	10.46	0	0	0	1204.52	1030.7	552	12.7342	6.81577e-22	1.58954e-19	up	--	putative bifunctional amine oxidase [Quercus suber]	--	SubName: Full=Uncharacterized protein {ECO:0000313|EMBL:EOD18543.1, ECO:0000313|EnsemblProtists:EOD18543};	--	GO:0016491,oxidoreductase activity	FAD-NAD(P)-binding
Cluster-1.45266	9.51	5.91	6.6	0	0	0	1313.06	837.58	975.13	0	0	0	-12.0728	6.93963e-22	1.61234e-19	down	K12604 CCR4-NOT transcription complex subunit 1 | (RefSeq) hypothetical protein (A)	hypothetical protein PHAVU_010G056800g [Phaseolus vulgaris]	--	SubName: Full=Uncharacterized protein {ECO:0000313|EMBL:ESW06547.1};	Negative regulator of transcription	--	CCR4-NOT transcription complex subunit 1 HEAT repeat
Cluster-1.32871	0	0	0	20.02	43.88	14.85	0	0	0	1125.45	2716.21	940.23	13.5366	7.05417e-22	1.63282e-19	up	K03257 translation initiation factor 4A | (RefSeq) ATP-dependent RNA helicase eIF4A (A)	atp-dependent rna helicase eif4a [Quercus suber]	RecName: Full=Eukaryotic initiation factor 4A-1; Short=eIF-4A-1; EC=3.6.4.13; AltName: Full=ATP-dependent RNA helicase eIF4A-1; AltName: Full=DEAD-box ATP-dependent RNA helicase 4;	SubName: Full=Uncharacterized protein {ECO:0000313|EMBL:JAG94387.1};	Translation initiation factor 4F, helicase subunit (eIF-4A) and related helicases	GO:0005737,cytoplasm; GO:0005524,ATP binding; GO:0004004,ATP-dependent RNA helicase activity; GO:0003743,translation initiation factor activity; GO:0010468,regulation of gene expression; GO:0010501,RNA secondary structure unwinding; GO:0006413,translational initiation	AAA domain
Cluster-1.36526	22.14	22.87	29.12	3.77	1.93	2.84	1388.33	1471.91	1968.04	215.59	121.76	182.58	-2.81093	7.36433e-22	1.69508e-19	down	K03248 translation initiation factor 3 subunit G | (RefSeq) bZIP transcription factor 17-like (A)	hypothetical protein PHAVU_001G1193000g, partial [Phaseolus vulgaris]	RecName: Full=bZIP transcription factor 17 {ECO:0000303|PubMed:11906833}; Short=AtbZIP17 {ECO:0000303|PubMed:11906833};	SubName: Full=Uncharacterized protein {ECO:0000313|EMBL:ESW34042.1}; Flags: Fragment;	--	GO:0005783,endoplasmic reticulum; GO:0005789,endoplasmic reticulum membrane; GO:0000139,Golgi membrane; GO:0016021,integral component of membrane; GO:0005634,nucleus; GO:0003677,DNA binding; GO:0003700,DNA-binding transcription factor activity; GO:0042538,hyperosmotic salinity response; GO:0045893,positive regulation of transcription, DNA-templated; GO:0006355,regulation of transcription, DNA-tem…	Basic region leucine zipper
Cluster-1.6170	0	0	0	10.9	8.78	7	0	0	0	645.57	573.16	467	11.9938	7.37803e-22	1.69508e-19	up	--	hypothetical protein CFP56_67387 [Quercus suber]	--	--	--	--	Fungal specific transcription factor domain
Cluster-1.15273	21.79	20.04	20.54	5.92	4.29	5.84	790.61	747.11	810.43	197.84	157.14	219.18	-1.63753	7.41583e-22	1.69746e-19	down	K14487 auxin responsive GH3 gene family | (RefSeq) hypothetical protein (A)	hypothetical protein PHAVU_002G083100g [Phaseolus vulgaris]	RecName: Full=Probable indole-3-acetic acid-amido synthetase GH3.1; EC=6.3.2.-; AltName: Full=Auxin-responsive GH3-like protein 1; Short=AtGH3-1;	SubName: Full=Uncharacterized protein {ECO:0000313|EMBL:ESW29596.1};	--	GO:0016874,ligase activity; GO:0009733,response to auxin	GH3 auxin-responsive promoter
Cluster-42140.0	0	0	0	79.88	141.92	53.76	0	0	0	1005	1925	751	13.1529	7.52379e-22	1.71581e-19	up	--	--	--	--	--	--	--
Cluster-1.44936	0	0	0	34.45	46.23	21.79	0	0	0	840.92	1232.76	595.94	12.6795	7.871e-22	1.78839e-19	up	--	hypothetical protein CFP56_09528 [Quercus suber]	--	SubName: Full=Uncharacterized protein {ECO:0000313|EMBL:EES10976.1};	--	GO:0016021,integral component of membrane; GO:0005524,ATP binding; GO:0004674,protein serine/threonine kinase activity	Protein tyrosine kinase
Cluster-1359.0	0	0	0	824.69	1801.65	770.02	0	0	0	800	1428	677	12.8035	8.12075e-22	1.83838e-19	up	--	--	--	--	--	--	--
Cluster-1.724	0	0	0	95.99	198.26	57.26	0	0	0	1357.15	3031.01	900.68	13.6865	8.2882e-22	1.86411e-19	up	K08513 vesicle-associated membrane protein 4 | (RefSeq) synaptobrevin homolog 1-like (A)	synaptobrevin like 2 [Quercus suber]	RecName: Full=Vesicle-associated membrane protein 727; Short=AtVAMP727;	SubName: Full=Uncharacterized protein {ECO:0000313|EMBL:JAG98773.1};	Synaptobrevin/VAMP-like protein	GO:0031901,early endosome membrane; GO:0005768,endosome; GO:0016021,integral component of membrane; GO:0031201,SNARE complex; GO:0005484,SNAP receptor activity; GO:0000149,SNARE binding; GO:0006887,exocytosis; GO:0006623,protein targeting to vacuole; GO:0007033,vacuole organization; GO:0006906,vesicle fusion	Synaptobrevin
Cluster-1.64315	0	0	0	91.28	177.84	50.45	0	0	0	1412	2981	869.46	13.679	8.29473e-22	1.86411e-19	up	K17742 sorbose reductase [EC:1.1.1.289] | (RefSeq) probable NADP-dependent mannitol dehydrogenase (A)	putative nadp-dependent mannitol dehydrogenase [Quercus suber]	RecName: Full=3-oxoacyl-[acyl-carrier-protein] reductase, chloroplastic; EC=1.1.1.100; AltName: Full=3-ketoacyl-acyl carrier protein reductase; Flags: Precursor;	SubName: Full=2,3-dihydro-2,3-dihydroxybenzoate dehydrogenase {ECO:0000313|EMBL:BAM82566.1};	Reductases with broad range of substrate specificities	GO:0009507,chloroplast; GO:0009941,chloroplast envelope; GO:0009570,chloroplast stroma; GO:0009536,plastid; GO:0102131,3-oxo-glutaryl-[acp] methyl ester reductase activity; GO:0102132,3-oxo-pimeloyl-[acp] methyl ester reductase activity; GO:0004316,3-oxoacyl-[acyl-carrier-protein] reductase (NADPH) activity; GO:0005507,copper ion binding; GO:0051287,NAD binding; GO:0006633,fatty acid biosynthetic…	KR domain
Cluster-1.9967	0.04	0.04	0	43.21	89.04	36.2	1	1	0	1060	2386	995	11.5599	8.77479e-22	1.96485e-19	up	K07513 acetyl-CoA acyltransferase 1 [EC:2.3.1.16] | (RefSeq) 3-ketoacyl-CoA thiolase, peroxisomal-like (A)	3-ketoacyl-coa thiolase, peroxisomal [Quercus suber]	RecName: Full=3-ketoacyl-CoA thiolase 2, peroxisomal; EC=2.3.1.16; AltName: Full=Acetyl-CoA acyltransferase 2; AltName: Full=Beta-ketothiolase 2; AltName: Full=Peroxisomal 3-oxoacyl-CoA thiolase 2; AltName: Full=Peroxisome defective protein 1; Flags: Precursor;	SubName: Full=Uncharacterized protein {ECO:0000313|EMBL:JAG99157.1};	3-oxoacyl CoA thiolase	GO:0009507,chloroplast; GO:0009514,glyoxysome; GO:0016020,membrane; GO:0005739,mitochondrion; GO:0005730,nucleolus; GO:0005777,peroxisome; GO:0005774,vacuolar membrane; GO:0003988,acetyl-CoA C-acyltransferase activity; GO:0006635,fatty acid beta-oxidation; GO:0010111,glyoxysome organization; GO:0009695,jasmonic acid biosynthetic process; GO:0031408,oxylipin biosynthetic process; GO:0009789,positi…	Thiolase, C-terminal domain
Cluster-1.39556	0	0	0	64.61	183.83	26.8	0	0	0	3084	9651	1440	15.1309	8.80676e-22	1.96489e-19	up	K08150 MFS transporter, SP family, solute carrier family 2 (myo-inositol transporter), member 13 | (RefSeq) inositol transporter 1-like (A)	lactose permease [Quercus suber]	RecName: Full=Probable polyol transporter 6;	SubName: Full=High-affinity glucose transporter {ECO:0000313|EMBL:JAT61299.1}; Flags: Fragment;	Predicted transporter (major facilitator superfamily)	GO:0016021,integral component of membrane; GO:0005355,glucose transmembrane transporter activity; GO:0005351,carbohydrate:proton symporter activity; GO:0046323,glucose import; GO:0035428,NA	Organic Anion Transporter Polypeptide (OATP) family
Cluster-1.34271	0.1	0	0.03	54.86	158.57	30.87	3	0	1	1477.66	4671.59	932.35	11.2491	9.16266e-22	2.03695e-19	up	K02896 large subunit ribosomal protein L24e | (RefSeq) 60S ribosomal protein L24-like (A)	60s ribosomal protein l24 [Quercus suber]	RecName: Full=Peroxiredoxin-2F, mitochondrial; EC=1.11.1.15; AltName: Full=Peroxiredoxin IIF; AltName: Full=Thioredoxin peroxidase 2F; Flags: Precursor;	SubName: Full=60S ribosomal protein L24 {ECO:0000313|EMBL:JAT56367.1};	60s ribosomal protein L24	GO:0005759,mitochondrial matrix; GO:0005739,mitochondrion; GO:0004601,peroxidase activity; GO:0051920,peroxiredoxin activity; GO:0045454,cell redox homeostasis; GO:0046686,response to cadmium ion; GO:0006979,response to oxidative stress	Ribosomal protein L24e
Cluster-1.60781	0	0	0	33.47	45.67	14.87	0	0	0	1351	2025	675	13.2934	9.57869e-22	2.1218e-19	up	--	--	--	--	--	--	--
Cluster-1.60643	1.95	1.46	1.71	8.93	10.49	10.41	55.98	43.01	53.55	237.36	304.78	310.02	2.88246	9.84454e-22	2.1729e-19	up	K03028 26S proteasome regulatory subunit N1 | (RefSeq) LOW QUALITY PROTEIN: protein NLP2-like (A)	hypothetical protein PHAVU_007G071900g [Phaseolus vulgaris]	RecName: Full=Protein NLP7; Short=AtNLP7; AltName: Full=NIN-like protein 7; AltName: Full=Nodule inception protein-like protein 7;	SubName: Full=Uncharacterized protein {ECO:0000313|EMBL:ESW15425.1};	--	GO:0005634,nucleus; GO:0003677,DNA binding; GO:0003700,DNA-binding transcription factor activity; GO:0042128,nitrate assimilation; GO:0010167,response to nitrate; GO:0009414,response to water deprivation; GO:0010118,stomatal movement; GO:0006351,transcription, DNA-templated	RWP-RK domain
Cluster-1.13288	9	9.81	7.82	0	0	0	776.82	869.41	725.22	0	0	0	-11.6674	9.92359e-22	2.18255e-19	down	K05750 NCK-associated protein 1 | (RefSeq) hypothetical protein (A)	hypothetical protein PHAVU_002G097500g [Phaseolus vulgaris]	RecName: Full=Protein NAP1; AltName: Full=ARP2/3 regulatory protein subunit NAPP; AltName: Full=NAP of plants; AltName: Full=Nck-associated protein 1; Short=AtNAP1; Short=AtNAP125; AltName: Full=Protein GNARLED; AltName: Full=p125Nap1;	SubName: Full=Uncharacterized protein {ECO:0000313|EMBL:ESW29766.1};	Membrane-associated hematopoietic protein	GO:0005789,endoplasmic reticulum membrane; GO:0005634,nucleus; GO:0031209,SCAR complex; GO:0007015,actin filament organization; GO:0045010,actin nucleation; GO:0009825,multidimensional cell growth; GO:0045893,positive regulation of transcription, DNA-templated; GO:0010090,trichome morphogenesis	Membrane-associated apoptosis protein
Cluster-1.67920	0	0	0	26.6	21.06	15.1	0	0	0	740	641	471	12.1332	1.01773e-21	2.23041e-19	up	--	--	--	--	--	--	--
Cluster-1.41269	0.07	0	0	60.84	149.56	47.3	2	0	0	1696.36	4563.74	1479.48	12.3608	1.02357e-21	2.23528e-19	up	K03113 translation initiation factor 1 | (RefSeq) eukaryotic translation initiation factor eIF-1-like (A)	eukaryotic translation initiation factor eif-1 [Quercus suber]	RecName: Full=Protein translation factor SUI1 homolog 2;	SubName: Full=Protein translation factor sui1 {ECO:0000313|EMBL:JAT49489.1};	Translation initiation factor 1 (eIF-1/SUI1)	GO:0003743,translation initiation factor activity; GO:0006417,regulation of translation	Translation initiation factor SUI1
Cluster-1.72972	0	0	0	17.87	20.37	12.44	0	0	0	643	804	503	12.2152	1.09874e-21	2.391e-19	up	--	hypothetical protein CFP56_00319 [Quercus suber]	--	--	--	--	Cupin domain
Cluster-1.32054	12.98	9.11	8.65	0	0	0	1168.27	840.96	835.58	0	0	0	-11.9374	1.12333e-21	2.43593e-19	down	K14486 auxin response factor | (Kazusa) Lj4g3v2214800.1; - (A)	hypothetical protein PHAVU_009G224800g [Phaseolus vulgaris]	RecName: Full=Auxin response factor 19; AltName: Full=Auxin-responsive protein IAA22;	RecName: Full=Auxin response factor {ECO:0000256|RuleBase:RU004561};	--	GO:0005634,nucleus; GO:0003677,DNA binding; GO:0003700,DNA-binding transcription factor activity; GO:0046983,protein dimerization activity; GO:0043565,sequence-specific DNA binding; GO:0009734,auxin-activated signaling pathway; GO:0048527,lateral root development; GO:0010311,lateral root formation; GO:0048366,leaf development; GO:0009733,response to auxin; GO:0009723,response to ethylene; GO:0006…	B3 DNA binding domain
Cluster-1.43438	0	0	0	66.23	190.21	43.21	0	0	0	1699	5334	1242.42	14.3436	1.19751e-21	2.58771e-19	up	K13953 alcohol dehydrogenase, propanol-preferring [EC:1.1.1.1] | (RefSeq) alcohol dehydrogenase 1-like (A)	alcohol dehydrogenase 1 [Quercus suber]	RecName: Full=Probable cinnamyl alcohol dehydrogenase 2; Short=CAD 2; EC=1.1.1.195;	SubName: Full=Uncharacterized protein {ECO:0000313|EMBL:JAG92930.1};	Alcohol dehydrogenase, class V	GO:0045551,cinnamyl-alcohol dehydrogenase activity; GO:0052747,sinapyl alcohol dehydrogenase activity; GO:0008270,zinc ion binding; GO:0009809,lignin biosynthetic process	short chain dehydrogenase
Cluster-1.28921	0.04	0	0	55.16	119.69	52.07	1	0	0	1355	3212	1433	12.8927	1.20705e-21	2.59924e-19	up	K00457 4-hydroxyphenylpyruvate dioxygenase [EC:1.13.11.27] | (RefSeq) 4-hydroxyphenylpyruvate dioxygenase-like (A)	4-hydroxyphenylpyruvate dioxygenase [Quercus suber]	RecName: Full=4-hydroxyphenylpyruvate dioxygenase; EC=1.13.11.27; AltName: Full=4-hydroxyphenylpyruvic acid oxidase; Short=4HPPD; Short=HPD; Short=HPPDase;	RecName: Full=4-hydroxyphenylpyruvate dioxygenase {ECO:0000256|PIRNR:PIRNR009283};	4-hydroxyphenylpyruvate dioxygenase	GO:0005737,cytoplasm; GO:0003868,4-hydroxyphenylpyruvate dioxygenase activity; GO:0042802,identical protein binding; GO:0046872,metal ion binding; GO:0006559,L-phenylalanine catabolic process; GO:0006572,tyrosine catabolic process	Glyoxalase-like domain
Cluster-1.47026	0	0	0	44.45	111.22	30.75	0	0	0	1347	3692	1046	13.8926	1.21397e-21	2.60507e-19	up	K07937 ADP-ribosylation factor 1 | (RefSeq) ADP-ribosylation factor (A)	adp-ribosylation factor [Quercus suber]	RecName: Full=ADP-ribosylation factor;	SubName: Full=Uncharacterized protein {ECO:0000313|EMBL:JAG97188.1};	GTP-binding ADP-ribosylation factor Arf1	GO:0005794,Golgi apparatus; GO:0005525,GTP binding; GO:0015031,protein transport; GO:0007264,small GTPase mediated signal transduction; GO:0016192,vesicle-mediated transport	50S ribosome-binding GTPase
Cluster-1.43252	0	0	0	24.53	52.91	14.85	0	0	0	1348.97	3203.67	920	13.7376	1.23006e-21	2.63045e-19	up	K06630 14-3-3 protein epsilon | (RefSeq) LOW QUALITY PROTEIN: 14-3-3 protein homolog (A)	14-3-3 protein like [Quercus suber]	RecName: Full=14-3-3-like protein A; AltName: Full=VFA-1433A;	SubName: Full=Uncharacterized protein {ECO:0000313|EMBL:JAG95833.1};	Multifunctional chaperone (14-3-3 family)	GO:0019904,protein domain specific binding	14-3-3 protein
Cluster-1.47098	14.72	9.65	11.04	0	0	0	1124	756.42	906.05	0	0	0	-11.9045	1.2379e-21	2.63592e-19	down	K11644 paired amphipathic helix protein Sin3a | (RefSeq) hypothetical protein (A)	hypothetical protein PHAVU_002G077800g [Phaseolus vulgaris]	RecName: Full=Paired amphipathic helix protein Sin3-like 4;	SubName: Full=Uncharacterized protein {ECO:0000313|EMBL:ESW29527.1};	Histone deacetylase complex, SIN3 component	GO:0000785,chromatin; GO:0000118,histone deacetylase complex; GO:0001106,NA; GO:0016575,histone deacetylation; GO:0000122,negative regulation of transcription by RNA polymerase II; GO:0006351,transcription, DNA-templated	C-terminal domain of Sin3a protein
Cluster-1.42830	0.17	0	0	230.22	607.08	134.68	2	0	0	2582.15	7315.95	1673.23	12.9491	1.24522e-21	2.63592e-19	up	K01802 peptidylprolyl isomerase [EC:5.2.1.8] | (RefSeq) peptidyl-prolyl cis-trans isomerase-like (A)	peptidyl-prolyl cis-trans isomerase, mitochondrial [Quercus suber]	RecName: Full=Peptidyl-prolyl cis-trans isomerase CYP20-1; Short=PPIase CYP20-1; EC=5.2.1.8; AltName: Full=Cyclophilin of 20 kDa 1; AltName: Full=Rotamase CYP20-1; AltName: Full=Rotamase cyclophilin-7; Flags: Precursor;	RecName: Full=Peptidyl-prolyl cis-trans isomerase {ECO:0000256|RuleBase:RU363019}; Short=PPIase {ECO:0000256|RuleBase:RU363019}; EC=5.2.1.8 {ECO:0000256|RuleBase:RU363019};	Cyclophilin type peptidyl-prolyl cis-trans isomerase	GO:0009507,chloroplast; GO:0005783,endoplasmic reticulum; GO:0005576,extracellular region; GO:0009506,plasmodesma; GO:0003755,peptidyl-prolyl cis-trans isomerase activity; GO:0006457,protein folding; GO:0048364,root development	Cyclophilin type peptidyl-prolyl cis-trans isomerase/CLD
Cluster-1.42575	201.18	166.97	177.4	478.95	510.62	625.63	2470.73	2111.19	2467.62	5686.49	6525.15	8237.69	1.93163	1.24541e-21	2.63592e-19	up	K13783 MFS transporter, OPA family, solute carrier family 37 (glycerol-3-phosphate transporter), member 1/2 | (RefSeq) putative glycerol-3-phosphate transporter 4 (A)	hypothetical protein PHAVU_003G091800g [Phaseolus vulgaris]	RecName: Full=Stem-specific protein TSJT1;	SubName: Full=Uncharacterized protein {ECO:0000313|EMBL:ESW26111.1};	--	--	Glutamine amidotransferase domain
Cluster-1.55121	0.28	0.11	0	96.54	223.76	48.39	5	2	0	1615.26	4063.59	903	10.3163	1.30891e-21	2.75566e-19	up	K02973 small subunit ribosomal protein S23e | (RefSeq) 40S ribosomal protein S23-like (A)	40s ribosomal protein s23 [Quercus suber]	RecName: Full=40S ribosomal protein S23;	SubName: Full=Uncharacterized protein {ECO:0000313|EMBL:JAG94029.1};	40S ribosomal protein S23	GO:0015935,small ribosomal subunit; GO:0003735,structural constituent of ribosome; GO:0006412,translation	Ribosomal protein S12/S23
Cluster-1.21624	0	0	0	44.68	68.22	25.16	0	0	0	1045	1742	659	13.0574	1.3109e-21	2.75566e-19	up	--	--	--	--	--	--	--
Cluster-1.41702	26587.6	31251.8	13744	61717.3	49505	71317.1	4612.83	5736.41	6892.07	31428.4	18549.3	29697	2.60653	1.316e-21	2.75699e-19	up	--	hypothetical protein KK1_048371 [Cajanus cajan]	--	SubName: Full=Uncharacterized protein {ECO:0000313|EMBL:KYP78482.1};	--	GO:0016021,integral component of membrane	Protein of unknown function (DUF2766)
Cluster-1.43751	0.03	0	0	51.25	125.49	51.51	1	0	0	1404.21	3762	1583	13.0657	1.39788e-21	2.91864e-19	up	K00459 nitronate monooxygenase [EC:1.13.12.16] | (RefSeq) nitronate monooxygenase-like (A)	nitronate monooxygenase [Quercus suber]	--	SubName: Full=Oleate-induced peroxisomal protein POX18 {ECO:0000313|EMBL:JAT62067.1};	--	--	Conserved region in glutamate synthase
Cluster-1.61611	1.78	1.99	2.59	17.49	11.25	19.93	35.82	41.07	57.68	330.66	231.49	421.13	3.25548	1.44383e-21	3.00444e-19	up	K01897 long-chain acyl-CoA synthetase [EC:6.2.1.3] | (RefSeq) long chain acyl-CoA synthetase 8-like (A)	long chain acyl-CoA synthetase 8-like [Vigna radiata var. radiata]	RecName: Full=Long chain acyl-CoA synthetase 8; EC=6.2.1.3;	SubName: Full=long chain acyl-CoA synthetase 8-like {ECO:0000313|RefSeq:XP_014523646.1};	Acyl-CoA synthetase	GO:0009941,chloroplast envelope; GO:0005783,endoplasmic reticulum; GO:0005794,Golgi apparatus; GO:0005524,ATP binding; GO:0102391,decanoate-CoA ligase activity; GO:0004467,long-chain fatty acid-CoA ligase activity; GO:0006631,fatty acid metabolic process	AMP-binding enzyme C-terminal domain
Cluster-1.48994	0	0	0	26.83	35.12	16.95	0	0	0	783	1122	555	12.5603	1.46021e-21	3.02833e-19	up	K20717 mitogen-activated protein kinase kinase kinase YODA [EC:2.7.11.25] | (RefSeq) mitogen-activated protein kinase kinase kinase 3-like isoform X1 (A)	negative regulator of sexual conjugation and meiosis [Quercus suber]	RecName: Full=CBL-interacting protein kinase 29; EC=2.7.11.1; AltName: Full=OsCIPK29;	SubName: Full=Negative regulator of sexual conjugation and meiosis {ECO:0000313|EMBL:JAT41256.1}; Flags: Fragment;	Serine/threonine protein kinase	GO:0005622,intracellular; GO:0005524,ATP binding; GO:0004674,protein serine/threonine kinase activity; GO:0035556,intracellular signal transduction; GO:0018105,peptidyl-serine phosphorylation; GO:0018107,peptidyl-threonine phosphorylation	Protein tyrosine kinase
Cluster-1.24314	0	0	0	35.4	88.93	24.13	0	0	0	1339	3693	1026	13.8869	1.63829e-21	3.38627e-19	up	K03782 catalase-peroxidase [EC:1.11.1.21] | (RefSeq) catalase-peroxidase-like (A)	catalase-peroxidase [Quercus suber]	--	RecName: Full=Catalase-peroxidase {ECO:0000256|RuleBase:RU003451}; EC=1.11.1.21 {ECO:0000256|RuleBase:RU003451};	--	GO:0004096,catalase activity; GO:0020037,heme binding; GO:0046872,metal ion binding; GO:0042744,hydrogen peroxide catabolic process; GO:0006979,response to oxidative stress	Peroxidase
Cluster-1.31361	0	0	0	44.19	54.66	20.6	0	0	0	1120	1514	585	12.9561	1.65516e-21	3.40974e-19	up	K17095 annexin A7/11 | (RefSeq) annexin A13-like (A)	annexin a11 [Quercus suber]	RecName: Full=Annexin D5; AltName: Full=AnnAt5;	SubName: Full=Uncharacterized protein {ECO:0000313|EMBL:ETI57204.1};	Annexin	GO:0051015,actin filament binding; GO:0005509,calcium ion binding; GO:0005544,calcium-dependent phospholipid binding; GO:0005543,phospholipid binding; GO:0009555,pollen development; GO:0009846,pollen germination; GO:0009860,pollen tube growth; GO:0009409,response to cold; GO:0009408,response to heat; GO:0009639,response to red or far red light; GO:0009651,response to salt stress; GO:0009414,respo…	Protein of unknown function (DUF3574)
Cluster-1.43963	0.09	0	0	60.22	127.16	33.48	3	0	0	1827	4226	1140	11.6643	1.68557e-21	3.46084e-19	up	K08139 MFS transporter, SP family, sugar:H+ symporter | (RefSeq) high-affinity glucose transporter ght2-like (A)	putative glucose transporter rco-3 [Quercus suber]	RecName: Full=Sugar transport protein 11; AltName: Full=Hexose transporter 11;	SubName: Full=Predicted protein {ECO:0000313|EMBL:BAK06754.1};	Predicted transporter (major facilitator superfamily)	GO:0016021,integral component of membrane; GO:0005886,plasma membrane; GO:0005355,glucose transmembrane transporter activity; GO:0005351,carbohydrate:proton symporter activity; GO:0046323,glucose import; GO:0035428,NA	MFS_1 like family
Cluster-39726.0	0	0	0	23.8	37.13	19.87	0	0	0	641	1094	600	12.4823	1.70395e-21	3.48699e-19	up	--	--	--	--	--	--	--
Cluster-43358.1	0.03	0	0	33.24	51.35	25.76	1	0	0	1200	2034	1045	12.397	1.82135e-21	3.71496e-19	up	--	upf0658 golgi apparatus membrane protein [Quercus suber]	--	SubName: Full=UPF0658 Golgi apparatus membrane protein C23H3.04 {ECO:0000313|EMBL:JAT50024.1};	--	GO:0016021,integral component of membrane	--
Cluster-1.48587	0.14	0.74	0.21	17.18	24.49	31.29	2.9	15.47	4.74	327.19	507.59	665.87	6.42593	1.85487e-21	3.77087e-19	up	K23050 phenylcoumaran benzylic ether reductase [EC:1.3.1.-] | (RefSeq) hypothetical protein (A)	hypothetical protein PHAVU_005G010200g [Phaseolus vulgaris]	RecName: Full=Eugenol synthase 1; EC=1.1.1.318;	SubName: Full=Uncharacterized protein {ECO:0000313|EMBL:ESW20733.1};	--	GO:0016491,oxidoreductase activity; GO:0009699,phenylpropanoid biosynthetic process	NAD(P)H-binding
Cluster-1.63008	12.42	10.22	9.86	0	0	0	854.91	722.32	730.75	0	0	0	-11.631	1.96459e-21	3.98083e-19	down	K22531 ATPase family AAA domain-containing protein 2 [EC:3.6.1.-] | (RefSeq) hypothetical protein (A)	hypothetical protein PHAVU_011G054900g [Phaseolus vulgaris]	RecName: Full=ATPase family AAA domain-containing protein At1g05910;	SubName: Full=Uncharacterized protein {ECO:0000313|EMBL:ESW03951.1};	AAA+-type ATPase containing the bromodomain	GO:0005634,nucleus; GO:0005524,ATP binding; GO:0016887,ATPase activity; GO:0003682,chromatin binding; GO:0042393,histone binding; GO:0080111,DNA demethylation; GO:0031936,negative regulation of chromatin silencing; GO:0045944,positive regulation of transcription by RNA polymerase II	RNA helicase
Cluster-1.52602	0	0	0	29.01	43.91	17.99	0	0	0	875	1451	609	12.8222	2.13595e-21	4.31392e-19	up	K07305 peptide-methionine (R)-S-oxide reductase [EC:1.8.4.12] | (RefSeq) peptide methionine sulfoxide reductase B5-like (A)	uncharacterized protein CFP56_76046 [Quercus suber]	RecName: Full=Peptide methionine sulfoxide reductase B5; Short=OsMSRB5; EC=1.8.4.12; AltName: Full=Peptide-methionine (R)-S-oxide reductase;	SubName: Full=Uncharacterized protein {ECO:0000313|EMBL:KIZ00237.1};	Predicted pilin-like transcription factor	GO:0005829,cytosol; GO:0046872,metal ion binding; GO:0033743,peptide-methionine (R)-S-oxide reductase activity; GO:0030091,protein repair; GO:0006979,response to oxidative stress	SelR domain
Cluster-1.40047	0	0	0	56.45	87.16	21.71	0	0	0	1694.08	2864.81	731.28	13.6873	2.14398e-21	4.31604e-19	up	K02132 F-type H+-transporting ATPase subunit alpha | (RefSeq) ATP synthase subunit alpha, mitochondrial (A)	atp synthase subunit alpha, mitochondrial [Quercus suber]	RecName: Full=ATP synthase subunit alpha, mitochondrial;	RecName: Full=ATP synthase subunit alpha {ECO:0000256|RuleBase:RU003551};	F0F1-type ATP synthase, alpha subunit	GO:0005743,mitochondrial inner membrane; GO:0045261,proton-transporting ATP synthase complex, catalytic core F(1); GO:0005524,ATP binding; GO:0046933,proton-transporting ATP synthase activity, rotational mechanism; GO:0015986,ATP synthesis coupled proton transport	ATP synthase alpha/beta family, beta-barrel domain
Cluster-38018.0	0	0	0	36.69	43.31	17.85	0	0	0	999	1290	545	12.769	2.15726e-21	4.32867e-19	up	--	--	--	--	--	--	--
Cluster-1.50960	0	0	0	29.63	43.92	11.51	0	0	0	1609	2625.6	704	13.5865	2.20475e-21	4.40964e-19	up	K11594 ATP-dependent RNA helicase DDX3X [EC:3.6.4.13] | (RefSeq) ATP-dependent RNA helicase DED1-like (A)	atp-dependent rna helicase ded1 [Quercus suber]	RecName: Full=DEAD-box ATP-dependent RNA helicase 52B; EC=3.6.4.13; AltName: Full=OsPL10b;	SubName: Full=Predicted protein {ECO:0000313|EMBL:BAJ91236.1};	ATP-dependent RNA helicase	GO:0005737,cytoplasm; GO:0005730,nucleolus; GO:0005524,ATP binding; GO:0004004,ATP-dependent RNA helicase activity; GO:0003723,RNA binding; GO:0010501,RNA secondary structure unwinding	Type III restriction enzyme, res subunit
Cluster-1.34622	0.05	0	0	89.58	203.08	62.08	1	0	0	1835	4532	1422	13.2825	2.22052e-21	4.42686e-19	up	--	--	--	--	--	--	--
Cluster-1.40684	0.03	0	0	23.29	46.15	17.26	2	0	0	1302	2841	1087	11.7904	2.31049e-21	4.59141e-19	up	--	meiotically up-regulated gene 80 protein [Quercus suber]	RecName: Full=Cyclin-U2-1; Short=CycU2;1; AltName: Full=Cyclin-P3.1; Short=CycP3;1;	SubName: Full=G1/S-specific cyclin pas1 {ECO:0000313|EMBL:JAT54579.1}; Flags: Fragment;	--	GO:0019901,protein kinase binding; GO:0007049,cell cycle; GO:0051301,cell division; GO:0000079,regulation of cyclin-dependent protein serine/threonine kinase activity	Cyclin
Cluster-1.30655	0	0	0	37.3	78.06	32.2	0	0	0	799.59	1824.3	772.18	13.0352	2.37166e-21	4.69785e-19	up	K13448 calcium-binding protein CML | (RefSeq) probable calcium-binding protein CML49 (A)	programmed cell death protein 6 [Quercus suber]	RecName: Full=Probable calcium-binding protein CML49; AltName: Full=Calmodulin-like protein 49;	SubName: Full=Programmed cell death protein 6 {ECO:0000313|EMBL:JAT48856.1};	Ca2+-binding protein, EF-Hand protein superfamily	GO:0005737,cytoplasm; GO:0005509,calcium ion binding; GO:0004198,calcium-dependent cysteine-type endopeptidase activity; GO:0006508,proteolysis	EF hand
Cluster-1.28945	6.07	6.77	6.69	0	0	0	619.79	709.86	733.08	0	0	0	-11.4614	2.40654e-21	4.75173e-19	down	K11797 PH-interacting protein | (RefSeq) bromodomain and WD repeat-containing protein 3 isoform X2 (A)	hypothetical protein VIGAN_08197500 [Vigna angularis var. angularis]	RecName: Full=Dynein assembly factor with WDR repeat domains 1; AltName: Full=Outer row dynein assembly protein 16;	SubName: Full=Uncharacterized protein {ECO:0000313|EMBL:BAT95282.1};	Uncharacterized conserved protein, contains WD40 repeat and BROMO domains	GO:0005737,cytoplasm; GO:0005856,cytoskeleton; GO:0031514,motile cilium	Bromodomain
Cluster-1.75993	0	0	0	15.53	18.04	14.39	0	0	0	444.75	565.68	462.4	11.7992	2.52171e-21	4.96327e-19	up	K08597 sentrin-specific protease 8 [EC:3.4.22.68] | (RefSeq) NEDD8-specific protease 2-like (A)	nedd8-specific protease 2 [Quercus suber]	RecName: Full=NEDD8-specific protease 1; EC=3.4.22.-; AltName: Full=Deneddylase-1;	SubName: Full=Uncharacterized protein {ECO:0000313|EMBL:ADE77883.1};	Sentrin-specific cysteine protease (Ulp1 family)	GO:0019784,NEDD8-specific protease activity	Ulp1 protease family, C-terminal catalytic domain
Cluster-1.28701	0.47	1.26	0.53	28.57	58.2	40.59	3.27	9.11	4.37	203.9	438.3	316.96	6.33165	2.60105e-21	5.10317e-19	up	K04733 interleukin-1 receptor-associated kinase 4 [EC:2.7.11.1] | (RefSeq) cysteine-rich receptor-like protein kinase 29 (A)	hypothetical protein PHAVU_007G049600g [Phaseolus vulgaris]	RecName: Full=Cysteine-rich receptor-like protein kinase 29; Short=Cysteine-rich RLK29; EC=2.7.11.-; Flags: Precursor;	SubName: Full=Uncharacterized protein {ECO:0000313|EMBL:ESW15165.1};	--	GO:0016021,integral component of membrane; GO:0005886,plasma membrane; GO:0005773,vacuole; GO:0005524,ATP binding; GO:0004674,protein serine/threonine kinase activity; GO:0006468,protein phosphorylation; GO:0009737,response to abscisic acid	--
Cluster-1.42818	0	0	0	75.27	105.19	33.91	0	0	0	1232	1868	619	13.1704	2.64172e-21	5.16657e-19	up	K01637 isocitrate lyase [EC:4.1.3.1] | (RefSeq) isocitrate lyase-like (A)	uncharacterized protein LOC110093550 [Dendrobium catenatum]	RecName: Full=Carboxyvinyl-carboxyphosphonate phosphorylmutase, chloroplastic; EC=2.7.8.23; AltName: Full=Carboxyphosphonoenolpyruvate phosphonomutase; Short=CPEP phosphonomutase; Flags: Precursor;	SubName: Full=Carboxyvinyl-carboxyphosphonate phosphorylmutase {ECO:0000313|EMBL:CBJ25471.1};	Isocitrate lyase	GO:0009507,chloroplast; GO:0009570,chloroplast stroma; GO:0008807,carboxyvinyl-carboxyphosphonate phosphorylmutase activity; GO:0008152,metabolic process	Isocitrate lyase family
Cluster-1.34624	0	0	0	129.26	308.43	64.27	0	0	0	1785	4603	987	14.1772	2.69104e-21	5.24642e-19	up	--	hypothetical protein CFP56_11463 [Quercus suber]	--	--	--	--	bZIP Maf transcription factor
Cluster-1.37180	0	0	0	64.23	120.84	58.9	0	0	0	656	1322	665	12.6656	2.94355e-21	5.72067e-19	up	--	--	--	--	--	--	--
Cluster-1.37890	0	0	0	30.83	182.43	56.74	0	0	0	1203.35	7820.19	2490.27	14.8152	3.01986e-21	5.85059e-19	up	--	hypothetical protein CFP56_09087 [Quercus suber]	--	SubName: Full=Transcriptional regulator CRZ1 {ECO:0000313|EMBL:JAT57300.1}; Flags: Fragment;	FOG: Zn-finger	GO:0003676,nucleic acid binding	C2H2-type zinc finger
Cluster-1.22093	5.71	5.45	4.97	0	0	0	714.08	699.55	665.5	0	0	0	-11.4787	3.0982e-21	5.9836e-19	down	K15192 TATA-binding protein-associated factor [EC:3.6.4.-] | (RefSeq) hypothetical protein (A)	hypothetical protein PHAVU_011G002900g [Phaseolus vulgaris]	RecName: Full=TATA-binding protein-associated factor BTAF1; Short=AtBTAF1; EC=3.6.4.-; AltName: Full=Protein BTAF1 homolog; AltName: Full=Protein ROOT GROWTH DEFECTIVE 3;	SubName: Full=Uncharacterized protein {ECO:0000313|EMBL:ESW03301.1};	SNF2 family DNA-dependent ATPase domain-containing protein	GO:0005634,nucleus; GO:0005524,ATP binding; GO:0003677,DNA binding; GO:0004386,helicase activity; GO:1902185,positive regulation of shoot apical meristem development	Vacuolar 14 Fab1-binding region
Cluster-1.33862	0	0	0	24.23	37.7	14.45	0	0	0	910	1554	610	12.8916	3.15434e-21	6.07303e-19	up	--	--	--	--	--	--	--
Cluster-1.39036	0	0	0	59.05	198.19	47.79	0	0	0	1424	5220	1291	14.2829	3.21973e-21	6.17967e-19	up	--	cell surface gpi-anchored protein [Quercus suber]	--	SubName: Full=Kinase binding protein {ECO:0000313|EMBL:BAF30959.1}; Flags: Fragment;	--	GO:0016021,integral component of membrane; GO:0016301,kinase activity	Receptor L domain
Cluster-1.865	0.85	0.27	0	257.34	528.39	119.44	6	2	0	1849.58	4009.83	939.66	10.1634	3.50255e-21	6.70168e-19	up	K02958 small subunit ribosomal protein S15e | (RefSeq) 40S ribosomal protein S15 (A)	40s ribosomal protein s15 [Quercus suber]	RecName: Full=40S ribosomal protein S15;	SubName: Full=40S ribosomal protein S15 {ECO:0000313|EMBL:JAT48635.1};	40S ribosomal protein S15	GO:0015935,small ribosomal subunit; GO:0003723,RNA binding; GO:0003735,structural constituent of ribosome; GO:0006412,translation	Ribosomal protein S19
Cluster-1.57129	0	0	0	142.78	390.09	80.97	0	0	0	1695.19	4984.94	1066.07	14.2498	3.6599e-21	6.98114e-19	up	K09272 structure-specific recognition protein 1 | (RefSeq) FACT complex subunit SSRP1 (A)	non-histone chromosomal protein 6 [Quercus suber]	RecName: Full=FACT complex subunit SSRP1; AltName: Full=Facilitates chromatin transcription complex subunit SSRP1; AltName: Full=Recombination signal sequence recognition protein 1;	SubName: Full=Uncharacterized protein {ECO:0000313|EMBL:JAG92878.1};	HMG box-containing protein	GO:0005694,chromosome; GO:0005634,nucleus; GO:0003677,DNA binding; GO:0006281,DNA repair; GO:0006260,DNA replication; GO:0006355,regulation of transcription, DNA-templated; GO:0006351,transcription, DNA-templated	Coiled-coil domain-containing protein 124 /Oxs1
Cluster-1.36785	0.11	0	0	137.13	169.45	82.81	1	0	0	1284.29	1694.77	855.5	12.2377	3.90897e-21	7.41049e-19	up	K07304 peptide-methionine (S)-S-oxide reductase [EC:1.8.4.11] | (RefSeq) probable peptide methionine sulfoxide reductase (A)	putative peptide methionine sulfoxide reductase [Quercus suber]	RecName: Full=Peptide methionine sulfoxide reductase A4, chloroplastic; Short=AtMSRA4; EC=1.8.4.11; AltName: Full=Peptide-methionine (S)-S-oxide reductase; Short=Peptide Met(O) reductase; AltName: Full=Protein-methionine-S-oxide reductase; Flags: Precursor;	SubName: Full=Peptide methionine sulfoxide reductase {ECO:0000313|EMBL:EIE19115.1};	Peptide methionine sulfoxide reductase	GO:0009507,chloroplast; GO:0009941,chloroplast envelope; GO:0009570,chloroplast stroma; GO:0005739,mitochondrion; GO:0008113,peptide-methionine (S)-S-oxide reductase activity; GO:0034599,cellular response to oxidative stress; GO:0009735,response to cytokinin; GO:0009416,response to light stimulus	Peptide methionine sulfoxide reductase
Cluster-1.32112	26.17	39.09	31.04	138.4	96.88	119.86	394.92	607.05	524.54	1992.55	1508.92	1920.39	2.23154	4.04227e-21	7.63976e-19	up	K21373 7-deoxyloganetic acid glucosyltransferase [EC:2.4.1.323] | (RefSeq) 7-deoxyloganetic acid glucosyltransferase-like (A)	hypothetical protein PHAVU_002G092800g [Phaseolus vulgaris]	RecName: Full=Uncharacterized protein At1g66480;	SubName: Full=Uncharacterized protein {ECO:0000313|EMBL:ESW29715.1};	--	GO:0005886,plasma membrane	Domain of unknown function (DUF4228)
Cluster-1.41302	0	0	0	23.55	54.94	73.25	0	0	0	474.24	1205.02	1649.33	12.947	4.1066e-21	7.73769e-19	up	K11090 lupus La protein | (RefSeq) hypothetical protein (A)	hypothetical protein PHAVU_009G106600g [Phaseolus vulgaris]	RecName: Full=La protein 1; Short=AtLa1;	SubName: Full=Uncharacterized protein {ECO:0000313|EMBL:ESW09176.1};	FOG: RRM domain	GO:0005618,cell wall; GO:0005829,cytosol; GO:0030529,NA; GO:0005730,nucleolus; GO:0005654,nucleoplasm; GO:0003723,RNA binding; GO:0034470,ncRNA processing	RNA recognition motif. (a.k.a. RRM, RBD, or RNP domain)
Cluster-1.53213	0.03	0.03	0	8.98	14.52	5.64	2	2	0	500	890	354	9.20605	4.22058e-21	7.92828e-19	up	K19708 protein phosphatase PTC6 [EC:3.1.3.16 3.1.3.43] | (RefSeq) protein phosphatase 2C homolog 4-like (A)	hypothetical protein CFP56_11999 [Quercus suber]	RecName: Full=Probable protein phosphatase 2C 17; Short=AtPP2C17; EC=3.1.3.16;	SubName: Full=Uncharacterized protein {ECO:0000313|EMBL:OLP83670.1};	Serine/threonine protein phosphatase	GO:0005886,plasma membrane; GO:0046872,metal ion binding; GO:0004722,protein serine/threonine phosphatase activity	Heterokaryon incompatibility protein Het-C
Cluster-44780.0	0	0	0	33.85	33.28	18.92	0	0	0	706.16	756.79	441.43	12.1827	4.4614e-21	8.35525e-19	up	--	pre-mrna-splicing factor srp1 [Quercus suber]	--	--	--	--	Nup53/35/40-type RNA recognition motif
Cluster-1.33779	0.39	0.12	0	143.63	376.66	70.6	5	1.57	0	1760	4972	960	10.545	4.49992e-21	8.40193e-19	up	K02873 large subunit ribosomal protein L13e | (RefSeq) 60S ribosomal protein L13-A-like (A)	60s ribosomal protein l13 [Quercus suber]	RecName: Full=60S ribosomal protein L13-2; AltName: Full=Cold-induced protein C24B;	RecName: Full=60S ribosomal protein L13 {ECO:0000256|RuleBase:RU000572};	60S Ribosomal protein L13	GO:0005840,ribosome; GO:0003735,structural constituent of ribosome; GO:0006412,translation	Ribosomal protein L13e
Cluster-1.45882	0	0	0	27.08	86.75	77.83	0	0	0	508.86	1773.22	1633.66	13.2041	4.65483e-21	8.66499e-19	up	K10752 histone-binding protein RBBP4 | (RefSeq) hypothetical protein (A)	hypothetical protein PHAVU_009G232200g [Phaseolus vulgaris]	RecName: Full=WD-40 repeat-containing protein MSI4; AltName: Full=Altered cold-responsive gene 1 protein;	SubName: Full=Uncharacterized protein {ECO:0000313|EMBL:ESW10721.1};	Nucleosome remodeling factor, subunit CAF1/NURF55/MSI1	GO:0080008,Cul4-RING E3 ubiquitin ligase complex; GO:0005737,cytoplasm; GO:0005829,cytosol; GO:0005730,nucleolus; GO:0005634,nucleus; GO:0046872,metal ion binding; GO:0030154,cell differentiation; GO:0016569,covalent chromatin modification; GO:0006281,DNA repair; GO:0009908,flower development; GO:0006355,regulation of transcription, DNA-templated; GO:0010224,response to UV-B; GO:0006351,transcrip…	Anaphase-promoting complex subunit 4 WD40 domain
Cluster-8782.0	0	0	0	81	78.93	45.11	0	0	0	711	738	436	12.1675	4.74058e-21	8.79811e-19	up	--	--	--	--	--	--	--
Cluster-1.40892	0.14	0	0.12	40.76	101.76	33.24	2	0	2	572	1544	519	9.82147	4.7657e-21	8.81825e-19	up	K02183 calmodulin | (RefSeq) calmodulin (A)	calmodulin [Chaetomium globosum CBS 148.51]	RecName: Full=Calmodulin; Short=CaM;	SubName: Full=Calmodulin {ECO:0000313|EMBL:ETK82424.1}; Flags: Fragment;	Calmodulin and related proteins (EF-Hand superfamily)	GO:0005509,calcium ion binding	SurA N-terminal domain
Cluster-1.46730	0	0	0	30.32	52.51	20.78	0	0	0	812	1538	624	12.8437	4.81139e-21	8.85834e-19	up	--	--	--	--	--	--	--
Cluster-1.43177	0	0	0	499.5	309.89	60.51	0	0	0	5801	3871	779	14.6577	4.83108e-21	8.85834e-19	up	--	--	--	SubName: Full=Pectate lyase {ECO:0000313|EMBL:GAX94945.1};	--	GO:0016829,lyase activity	--
Cluster-1.29085	9.43	9.49	9.86	2.78	2.16	2.44	448.91	464	507.67	121.36	103.44	119.45	-1.64747	4.84266e-21	8.85834e-19	down	K09526 DnaJ homolog subfamily C member 6 | (RefSeq) auxilin-related protein 2 (A)	hypothetical protein PHAVU_009G128700g [Phaseolus vulgaris]	RecName: Full=Auxilin-related protein 1 {ECO:0000305}; AltName: Full=Auxilin-like protein 1 {ECO:0000303|PubMed:11701884};	SubName: Full=Uncharacterized protein {ECO:0000313|EMBL:ESW09455.1};	Auxilin-like protein and related proteins containing DnaJ domain	GO:0031410,cytoplasmic vesicle; GO:0005829,cytosol; GO:0005783,endoplasmic reticulum; GO:0005794,Golgi apparatus; GO:0005886,plasma membrane; GO:0031982,vesicle; GO:0006898,receptor-mediated endocytosis	DnaJ domain
Cluster-26903.4	0.16	0	0.05	53.36	93.12	24.63	3	0	1	961	1823.07	495.35	10.1259	4.8447e-21	8.85834e-19	up	K02930 large subunit ribosomal protein L4e | (RefSeq) 60S ribosomal protein L4-B-like (A)	60s ribosomal protein l4-b [Quercus suber]	RecName: Full=60S ribosomal protein L4-1; Short=L1;	SubName: Full=Uncharacterized protein {ECO:0000313|EMBL:JAG97003.1};	Ribosomal protein RPL1/RPL2/RL4L4	GO:0005618,cell wall; GO:0009507,chloroplast; GO:0005829,cytosol; GO:0022625,cytosolic large ribosomal subunit; GO:0022626,cytosolic ribosome; GO:0016020,membrane; GO:0005730,nucleolus; GO:0005886,plasma membrane; GO:0009506,plasmodesma; GO:0042788,polysomal ribosome; GO:0005773,vacuole; GO:0003729,mRNA binding; GO:0003735,structural constituent of ribosome; GO:0002181,cytoplasmic translation	60S ribosomal protein L4 C-terminal domain
Cluster-1.60636	10.43	11.57	10.06	0	0	0	620.85	707.48	646.22	0	0	0	-11.4006	5.06539e-21	9.23455e-19	down	K05387 glutamate receptor, ionotropic, plant | (RefSeq) hypothetical protein (A)	hypothetical protein PHAVU_003G270900g [Phaseolus vulgaris]	RecName: Full=Glutamate receptor 3.6; AltName: Full=Ligand-gated ion channel 3.6; Flags: Precursor;	RecName: Full=Glutamate receptor {ECO:0000256|PIRNR:PIRNR037090};	Glutamate-gated kainate-type ion channel receptor subunit GluR5 and related subunits	GO:0016021,integral component of membrane; GO:0005622,intracellular; GO:0005886,plasma membrane; GO:0005262,calcium channel activity; GO:0008066,glutamate receptor activity; GO:0004970,ionotropic glutamate receptor activity; GO:0006816,calcium ion transport; GO:0019722,calcium-mediated signaling; GO:0007267,cell-cell signaling; GO:0071230,cellular response to amino acid stimulus; GO:0009864,induc…	Ligated ion channel L-glutamate- and glycine-binding site
Cluster-1.46078	0	0	0	43.2	74.1	17.75	0	0	0	1551.78	2920.96	716.7	13.6624	5.21911e-21	9.48681e-19	up	K08900 mitochondrial chaperone BCS1 | (RefSeq) probable mitochondrial chaperone BCS1-A (A)	putative mitochondrial chaperone bcs1-b [Quercus suber]	RecName: Full=AAA-ATPase At5g17730; EC=3.6.1.3 {ECO:0000250|UniProtKB:Q9FLD5}; Flags: Precursor;	SubName: Full=Mitochondrial BCS1 protein {ECO:0000313|EMBL:ADV91220.1}; Flags: Fragment;	AAA+-type ATPase	GO:0005524,ATP binding; GO:0016887,ATPase activity	AAA domain
Cluster-1.14110	0.44	0.93	0.49	8.92	11.64	8.29	24.53	52.57	29.09	451.07	647.31	471.87	4.29931	5.28938e-21	9.58634e-19	up	--	PREDICTED: uncharacterized protein LOC108326401 [Vigna angularis]	--	SubName: Full=Uncharacterized protein {ECO:0000313|EMBL:BAT94480.1};	--	--	VWA-like domain (DUF2201)
Cluster-43712.0	0	0	0	31.07	54.96	19.84	0	0	0	896	1735	642	12.9854	5.32122e-21	9.61584e-19	up	K12599 antiviral helicase SKI2 [EC:3.6.4.-] | (RefSeq) putative ATP-dependent RNA helicase C550.03c (A)	putative atp-dependent rna helicase [Quercus suber]	RecName: Full=DExH-box ATP-dependent RNA helicase DExH11 {ECO:0000305}; EC=3.6.4.13; AltName: Full=AtHELPS {ECO:0000303|PubMed:21535471}; AltName: Full=Protein SKI2 homolog {ECO:0000303|PubMed:22511887}; Short=AtSKI2 {ECO:0000303|PubMed:22511887};	SubName: Full=Uncharacterized protein {ECO:0000313|EMBL:OAE19045.1};	Cytoplasmic exosomal RNA helicase SKI2, DEAD-box superfamily	GO:0005737,cytoplasm; GO:0055087,Ski complex; GO:0005773,vacuole; GO:0005524,ATP binding; GO:0004004,ATP-dependent RNA helicase activity; GO:0003723,RNA binding; GO:0070478,nuclear-transcribed mRNA catabolic process, 3'-5' exonucleolytic nonsense-mediated decay; GO:0016441,posttranscriptional gene silencing; GO:0006813,potassium ion transport; GO:0006355,regulation of transcription, DNA-templated…	Cut8, nuclear proteasome tether protein
Cluster-1.41958	0.16	0	0	215.22	881.64	125.41	3	0	0	3869	17227	2517	13.394	5.62064e-21	1.01273e-18	up	--	--	--	--	--	--	--
Cluster-1.48401	0	0	0	111.12	161.55	15.94	0	0	0	5621	8992	908	15.2555	5.82091e-21	1.04577e-18	up	K10759 tannase [EC:3.1.1.20] | (RefSeq) tannase-like (A)	putative feruloyl esterase [Quercus suber]	RecName: Full=Short-chain dehydrogenase/reductase SDRA {ECO:0000305}; EC=1.1.-.- {ECO:0000305}; AltName: Full=Protein INDOLE-3-BUTYRIC ACID RESPONSE 1 {ECO:0000303|PubMed:18725356}; AltName: Full=Short-chain dehydrogenase/reductase A {ECO:0000305};	SubName: Full=Uncharacterized protein {ECO:0000313|EMBL:EGZ18707.1};	Predicted short chain-type dehydrogenase	GO:0005777,peroxisome; GO:0016491,oxidoreductase activity; GO:0006631,fatty acid metabolic process; GO:0080024,indolebutyric acid metabolic process; GO:0080026,response to indolebutyric acid; GO:0048767,root hair elongation	Prolyl oligopeptidase family
Cluster-1.714	0	0	0	118.77	133.06	57.31	0	0	0	907	1076	480	12.564	5.89094e-21	1.05528e-18	up	--	--	--	--	--	--	--
Cluster-128.0	0	0	0	62.57	108.25	18.59	0	0	0	2395	4549	800	14.2474	5.91829e-21	1.05712e-18	up	K01188 beta-glucosidase [EC:3.2.1.21] | (RefSeq) hypothetical protein (A)	Beta-glucosidase [Klebsormidium nitens]	RecName: Full=Beta-glucosidase 34; Short=Os10bglu34; EC=3.2.1.21; Flags: Precursor;	RecName: Full=Beta-glucosidase {ECO:0000256|RuleBase:RU361175}; EC=3.2.1.21 {ECO:0000256|RuleBase:RU361175};	Beta-glucosidase, lactase phlorizinhydrolase, and related proteins	GO:0008422,beta-glucosidase activity; GO:0102483,scopolin beta-glucosidase activity; GO:0005975,carbohydrate metabolic process; GO:1901657,glycosyl compound metabolic process	Glycosyl hydrolase family 1
Cluster-1.10593	12.4	19	16.24	57.92	52.94	59.76	212	334	309	938	930	1079	2.19322	6.23972e-21	1.11132e-18	up	K13448 calcium-binding protein CML | (RefSeq) hypothetical protein (A)	hypothetical protein PHAVU_008G078500g [Phaseolus vulgaris]	RecName: Full=Calcium-binding protein CML42; AltName: Full=Calmodulin-like protein 42;	SubName: Full=Uncharacterized protein {ECO:0000313|EMBL:ESW12025.1};	Calmodulin and related proteins (EF-Hand superfamily)	GO:0005509,calcium ion binding; GO:0010091,trichome branching	EF-hand domain
Cluster-4222.0	0	0	0	41.23	43.96	15.81	0	0	0	1187.36	1386.1	510.95	12.8939	6.72779e-21	1.1948e-18	up	--	hypothetical protein CFP56_09550 [Quercus suber]	--	--	--	--	ABC transporter
Cluster-1.70979	0	0	0	297.62	1066.46	291.7	0	0	0	1111	4012	1155	13.9399	6.77845e-21	1.20035e-18	up	--	--	--	--	--	--	--
Cluster-10404.2	1.77	0	0.45	384.46	819.46	200.16	6	0	2	1494.84	3223.53	827.68	9.87828	6.92841e-21	1.2234e-18	up	K02983 small subunit ribosomal protein S30e | (RefSeq) Ribosomal protein S30 (A)	40s ribosomal protein s30-a [Quercus suber]	RecName: Full=40S ribosomal protein S30;	RecName: Full=40S ribosomal protein S30 {ECO:0000256|RuleBase:RU364011};	Ubiquitin-like/40S ribosomal S30 protein fusion	GO:0022627,cytosolic small ribosomal subunit; GO:0005730,nucleolus; GO:0003735,structural constituent of ribosome; GO:0006412,translation	Ribosomal protein S30
Cluster-1.3152	0	0	0	17.83	21.66	7.91	0	0	0	1038	1389	519	12.8291	7.00475e-21	1.23335e-18	up	K10529 alpha-dioxygenase [EC:1.14.99.-] | (RefSeq) alpha-dioxygenase 2-like (A)	psi-producing oxygenase a [Quercus suber]	RecName: Full=Alpha-dioxygenase 2; Short=Alpha DOX2; EC=1.14.99.-; AltName: Full=Fatty acid dioxygenase AlphaDOX2; Flags: Precursor;	SubName: Full=Psi-producing oxygenase A {ECO:0000313|EMBL:JAT65983.1};	Peroxidase/oxygenase	GO:0051213,dioxygenase activity; GO:0020037,heme binding; GO:0046872,metal ion binding; GO:0004601,peroxidase activity; GO:0006631,fatty acid metabolic process; GO:0010150,leaf senescence; GO:0001676,long-chain fatty acid metabolic process; GO:0031408,oxylipin biosynthetic process; GO:0006979,response to oxidative stress	Cytochrome P450
Cluster-1.60200	0	0	0	57.66	38.9	10.84	0	0	0	2908.74	2159.21	615.96	13.7755	7.54633e-21	1.32494e-18	up	K01535 H+-transporting ATPase [EC:7.1.2.1] | (RefSeq) plasma membrane ATPase-like (A)	predicted protein [Hordeum vulgare subsp. vulgare]	RecName: Full=ATPase 6, plasma membrane-type; EC=3.6.3.6; AltName: Full=Proton pump 6;	RecName: Full=Plasma membrane ATPase {ECO:0000256|RuleBase:RU362083}; EC=3.6.3.6 {ECO:0000256|RuleBase:RU362083};	Plasma membrane H+-transporting ATPase	GO:0016021,integral component of membrane; GO:0016020,membrane; GO:0005886,plasma membrane; GO:0005524,ATP binding; GO:0008553,proton-exporting ATPase activity, phosphorylative mechanism; GO:0046872,metal ion binding; GO:0006754,ATP biosynthetic process	Cation transport ATPase (P-type)
Cluster-1.25257	21.47	20.53	22.02	49.09	47.13	60.64	367	361	419	795	828	1095	1.64159	7.64068e-21	1.3377e-18	up	--	hypothetical protein PHAVU_009G046400g [Phaseolus vulgaris]	--	SubName: Full=Uncharacterized protein {ECO:0000313|EMBL:ESW08445.1};	--	--	Domain of unknown function (DUF4228)
Cluster-1.43882	0	0	0	16.56	24.04	7.99	0	0	0	1043	1669	567	12.9886	7.93351e-21	1.38505e-18	up	K09510 DnaJ homolog subfamily B member 4 | (RefSeq) hypothetical protein (A)	putative j domain-containing protein c4h3.01 [Quercus suber]	RecName: Full=DnaJ protein ERDJ3A; AltName: Full=Chaperone protein dnaJ 63; Short=AtDjA63; Short=AtJ63; AltName: Full=Endoplasmic reticulum dnaJ domain-containing protein 3A; Short=AtERdj3A; AltName: Full=Protein SCJ1 homolog ERDJ3A; AltName: Full=THERMOSENSITIVE MALE STERILE 1, TMS1; Flags: Precursor;	SubName: Full=DnaJ subfamily B member 6 {ECO:0000313|EMBL:JAT48786.1};	Molecular chaperone (DnaJ superfamily)	GO:0005788,endoplasmic reticulum lumen; GO:0009506,plasmodesma; GO:0005773,vacuole; GO:0016491,oxidoreductase activity; GO:0034605,cellular response to heat; GO:0009860,pollen tube growth; GO:0009408,response to heat	DnaJ domain
Cluster-4703.0	0.03	0	0	75.08	92.99	26.25	1	0	0	2352	3192	923	13.009	8.21213e-21	1.42965e-18	up	K16261 yeast amino acid transporter | (RefSeq) general amino-acid permease GAP2-like (A)	general amino-acid permease gap1 [Quercus suber]	--	SubName: Full=Uncharacterized protein {ECO:0000313|EMBL:JAG95550.1};	Amino acid transporters	GO:0016021,integral component of membrane; GO:0015171,amino acid transmembrane transporter activity	Amino acid permease
Cluster-26278.0	0	0	0	16.23	21.96	8.2	0	0	0	923.62	1375.7	525.51	12.7696	8.2424e-21	1.43089e-18	up	--	hypothetical protein CFP56_37139 [Quercus suber]	--	--	--	--	Fungal Zn(2)-Cys(6) binuclear cluster domain
Cluster-2551.0	0	0	0	58.4	85.93	43.19	0	0	0	608.6	959.85	497.68	12.3081	8.35673e-21	1.44641e-18	up	--	--	--	--	--	--	--
Cluster-1248.0	0	0	0	17.5	30.96	11.04	0	0	0	873	1699	620	12.9497	8.37861e-21	1.44641e-18	up	--	plasma membrane fusion protein prm1 [Quercus suber]	--	--	--	--	Baculovirus polyhedron envelope protein, PEP, C terminus
Cluster-1.50498	12.07	9.11	9.58	0	0	0	804.34	623.33	687.59	0	0	0	-11.5052	9.01321e-21	1.55163e-18	down	K14489 arabidopsis histidine kinase 2/3/4 (cytokinin receptor) [EC:2.7.13.3] | (RefSeq) hypothetical protein (A)	hypothetical protein PHAVU_003G015500g [Phaseolus vulgaris]	RecName: Full=Histidine kinase 4; EC=2.7.13.3; AltName: Full=Arabidopsis histidine kinase 4; Short=AtHK4; AltName: Full=Cytokinin receptor CYTOKININ RESPONSE 1; Short=AtCRE1; Short=Cytokinin receptor CRE1; AltName: Full=Phosphoprotein phosphatase AHK4; EC=3.1.3.16; AltName: Full=Protein AUTHENTIC HIS-KINASE 4; AltName: Full=Protein ROOT AS IN WOL 1; AltName: Full=Protein WOODEN LEG;	SubName: Full=Uncharacterized protein {ECO:0000313|EMBL:ESW25195.1};	Sensory transduction histidine kinase	GO:0005783,endoplasmic reticulum; GO:0005789,endoplasmic reticulum membrane; GO:0016021,integral component of membrane; GO:0005886,plasma membrane; GO:0009884,cytokinin receptor activity; GO:0019899,enzyme binding; GO:0004721,phosphoprotein phosphatase activity; GO:0000155,phosphorelay sensor kinase activity; GO:0004673,protein histidine kinase activity; GO:0043424,protein histidine kinase bindin…	His Kinase A (phospho-acceptor) domain
Cluster-37745.1	0.2	0.89	0.53	15.81	12.6	18.59	2	9	6	153.27	130.56	199	5.22576	9.21758e-21	1.5824e-18	up	K04733 interleukin-1 receptor-associated kinase 4 [EC:2.7.11.1] | (RefSeq) cysteine-rich receptor-like protein kinase 15 isoform X2 (A)	uncharacterized protein LOC109813299 [Cajanus cajan]	RecName: Full=Cysteine-rich receptor-like protein kinase 10; Short=Cysteine-rich RLK10; EC=2.7.11.-; AltName: Full=Receptor-like protein kinase 4; Flags: Precursor;	SubName: Full=Uncharacterized protein {ECO:0000313|EMBL:OIW06898.1};	--	GO:0016021,integral component of membrane; GO:0005886,plasma membrane; GO:0005524,ATP binding; GO:0004674,protein serine/threonine kinase activity; GO:0042742,defense response to bacterium; GO:0006468,protein phosphorylation	Protein kinase domain
Cluster-1.20292	5.84	6.36	7.53	0.81	0.93	0.84	355.95	398.35	495.4	44.86	56.76	52.37	-2.60494	9.36597e-21	1.60342e-18	down	--	uncharacterized protein LOC110824434, partial [Carica papaya]	--	SubName: Full=Uncharacterized protein {ECO:0000313|EMBL:KHN43942.1};	--	--	SAM domain (Sterile alpha motif)
Cluster-1.48794	22.65	23.52	33.37	3.62	2.02	2.77	901.33	961.06	1441.24	132.31	80.99	113.69	-2.93024	9.3984e-21	1.60453e-18	down	K13464 jasmonate ZIM domain-containing protein | (RefSeq) hypothetical protein (A)	hypothetical protein PHAVU_009G225300g [Phaseolus vulgaris]	RecName: Full=Protein TIFY 11c {ECO:0000305}; Short=OsTIFY11c {ECO:0000303|PubMed:19618278}; AltName: Full=Jasmonate ZIM domain-containing protein 11 {ECO:0000305}; Short=OsJAZ11 {ECO:0000303|PubMed:19618278}; AltName: Full=OsJAZ2;	SubName: Full=Uncharacterized protein {ECO:0000313|EMBL:ESW10629.1};	--	GO:0005634,nucleus; GO:0003714,transcription corepressor activity; GO:1903507,negative regulation of nucleic acid-templated transcription; GO:0031347,regulation of defense response; GO:2000022,regulation of jasmonic acid mediated signaling pathway; GO:0006355,regulation of transcription, DNA-templated; GO:0009611,response to wounding; GO:0006351,transcription, DNA-templated	tify domain
Cluster-1.45152	0	0	0	14.88	21.47	8.11	0	0	0	868	1379	533	12.7463	9.52026e-21	1.61799e-18	up	--	--	--	--	--	--	--
Cluster-1.42111	0	0	0	23.78	56.18	50.75	0	0	0	421.35	1081.65	1003.69	12.5604	9.52961e-21	1.61799e-18	up	--	hypothetical protein GLYMA_15G144900 [Glycine max]	--	SubName: Full=Uncharacterized protein {ECO:0000313|EMBL:KRH11999.1, ECO:0000313|EnsemblPlants:GLYMA15G15490.1};	--	--	--
Cluster-1.55276	12.51	12.75	11.34	0	0	0	615.95	644.56	604.1	0	0	0	-11.3201	9.77922e-21	1.65582e-18	down	K22909 zinc finger CCCH domain-containing protein 13 | (Kazusa) Lj0g3v0221269.1; - (A)	hypothetical protein PHAVU_004G132300g [Phaseolus vulgaris]	--	SubName: Full=Uncharacterized protein {ECO:0000313|EMBL:ESW24453.1};	Uncharacterized conserved protein	GO:0016575,histone deacetylation	LCCL domain
Cluster-1.561	0	0	0	45.66	40.42	30.62	0	0	0	509	484	378	11.6972	9.92696e-21	1.67625e-18	up	--	hypothetical protein CDL15_Pgr009222 [Punica granatum]	RecName: Full=Protein PLANT CADMIUM RESISTANCE 8; Short=AtPCR8;	SubName: Full=Uncharacterized protein {ECO:0000313|EMBL:OWM76657.1};	--	GO:0016021,integral component of membrane; GO:0005886,plasma membrane; GO:0006979,response to oxidative stress	PLAC8 family
Cluster-1.34275	159.24	166.59	167.4	445.86	383.84	597.65	2581.13	2777.54	3028.25	6866.4	6404.75	10253.6	1.87662	1.04822e-20	1.76277e-18	up	K00799 glutathione S-transferase [EC:2.5.1.18] | (RefSeq) hypothetical protein (A)	hypothetical protein PHAVU_006G020800g [Phaseolus vulgaris]	RecName: Full=Glutathione S-transferase F9; Short=AtGSTF9; EC=2.5.1.18; AltName: Full=AtGSTF7; AltName: Full=GST class-phi member 9;	SubName: Full=Uncharacterized protein {ECO:0000313|EMBL:ESW18192.1};	Glutathione S-transferase	GO:0048046,apoplast; GO:0009507,chloroplast; GO:0009570,chloroplast stroma; GO:0005737,cytoplasm; GO:0005829,cytosol; GO:0005886,plasma membrane; GO:0009506,plasmodesma; GO:0009579,thylakoid; GO:0005773,vacuole; GO:0005507,copper ion binding; GO:0043295,glutathione binding; GO:0004602,glutathione peroxidase activity; GO:0004364,glutathione transferase activity; GO:0006952,defense response; GO:004…	Glutathione S-transferase, C-terminal domain
Cluster-1.31564	0	0	0	16.29	25.34	9.13	0	0	0	884	1514	558	12.8372	1.04964e-20	1.76277e-18	up	--	hypothetical protein CFP56_67039 [Quercus suber]	--	--	--	--	Regulator of G protein signaling domain
Cluster-1.72862	0.14	0	0	49.03	87.15	31.19	4	0	0	1301	2529	928	10.6368	1.06064e-20	1.77642e-18	up	K08257 mannan endo-1,6-alpha-mannosidase [EC:3.2.1.101] | (RefSeq) mannan endo-1,6-alpha-mannosidase DCW1-like (A)	mannan endo-1,6-alpha-mannosidase dcw1 [Quercus suber]	--	SubName: Full=Glycoside hydrolase family 76 {ECO:0000313|EMBL:KOO34863.1};	--	GO:0016787,hydrolase activity	Glycosyl Hydrolase Family 88
Cluster-1.4594	0.02	0	0	79.56	62.71	16.5	1	0	0	3878.7	3363	905.5	13.3369	1.07682e-20	1.79864e-18	up	K17095 annexin A7/11 | (RefSeq) annexin A13-like (A)	annexin a11 [Quercus suber]	--	SubName: Full=Uncharacterized protein {ECO:0000313|EnsemblProtists:HpaP811051};	Annexin	GO:0005509,calcium ion binding; GO:0005544,calcium-dependent phospholipid binding	Annexin
Cluster-1.12814	0	0	0	35.53	20.88	14.26	0	0	0	1001.15	644	450.89	12.3125	1.11544e-20	1.85469e-18	up	K08157 MFS transporter, DHA1 family, multidrug resistance protein | (RefSeq) uncharacterized MFS-type transporter C530.15c-like (A)	efflux pump bik6 [Quercus suber]	--	SubName: Full=Uncharacterized protein {ECO:0000313|EMBL:KXZ48094.1};	Synaptic vesicle transporter SVOP and related transporters (major facilitator superfamily)	GO:0016021,integral component of membrane; GO:0055085,transmembrane transport	Major Facilitator Superfamily
Cluster-1.54473	0.1	0	0	77.66	209.74	82.29	1.51	0	0	1073.83	3134.15	1265.41	11.8546	1.11638e-20	1.85469e-18	up	K04565 superoxide dismutase, Cu-Zn family [EC:1.15.1.1] | (RefSeq) nitronate monooxygenase-like (A)	putative nitronate monooxygenase [Quercus suber]	--	SubName: Full=Putative monooxygenase {ECO:0000313|EMBL:OLP84461.1};	--	GO:0018580,nitronate monooxygenase activity	Dihydroorotate dehydrogenase
Cluster-1.55877	0	0	0	24.52	30.73	9.14	0	0	0	1289	1778	541	13.1278	1.13755e-20	1.8848e-18	up	K10591 E3 ubiquitin-protein ligase NEDD4 [EC:2.3.2.26] | (RefSeq) probable E3 ubiquitin-protein ligase hulA (A)	putative e3 ubiquitin-protein ligase hula [Quercus suber]	RecName: Full=E3 ubiquitin-protein ligase UPL1; Short=Ubiquitin-protein ligase 1; EC=2.3.2.26; AltName: Full=HECT-type E3 ubiquitin transferase UPL1;	RecName: Full=E3 ubiquitin-protein ligase {ECO:0000256|PIRNR:PIRNR001569}; EC=2.3.2.26 {ECO:0000256|PIRNR:PIRNR001569};	Ubiquitin protein ligase RSP5/NEDD4	GO:0061630,ubiquitin protein ligase activity	WW domain
Cluster-1.26175	0	0	0	63.61	166.71	40.87	0	0	0	1238	3532	889	13.792	1.1573e-20	1.91238e-18	up	K08869 aarF domain-containing kinase | (RefSeq) uncharacterized protein LOC109751833 (A)	acyltransferase mokf [Quercus suber]	--	SubName: Full=D-aminoacylase, putative {ECO:0000313|EMBL:EEF22362.1}; Flags: Fragment;	--	--	Beta-lactamase
Cluster-1.5576	0	0	0.04	51.42	73.68	32.85	0	0	1	1191	1863	852	12.2692	1.16261e-20	1.91604e-18	up	K07874 Ras-related protein Rab-1A | (RefSeq) GTP-binding protein ypt1 (A)	gtp-binding protein ypt1 [Quercus suber]	RecName: Full=GTP-binding protein YPTC1;	SubName: Full=GTP-binding protein ypt1 {ECO:0000313|EMBL:JAT59790.1};	GTPase Rab1/YPT1, small G protein superfamily, and related GTP-binding proteins	GO:0005886,plasma membrane; GO:0005525,GTP binding; GO:0003924,GTPase activity; GO:0015031,protein transport	AAA ATPase domain
Cluster-1.26732	0.13	0	0	33.63	62.91	27.12	4	0	0	953	1951	862	10.2951	1.17575e-20	1.93254e-18	up	K15389 acyl-CoA dehydrogenase | (RefSeq) acyl-CoA dehydrogenase apdG-like (A)	acyl-coa dehydrogenase apdg [Quercus suber]	RecName: Full=Isovaleryl-CoA dehydrogenase, mitochondrial; Short=IVD; EC=1.3.8.4; Flags: Precursor;	SubName: Full=Long-chain specific acyl-CoA dehydrogenase, mitochondrial {ECO:0000313|EMBL:JAT50810.1};	Short-chain acyl-CoA dehydrogenase	GO:0005759,mitochondrial matrix; GO:0005524,ATP binding; GO:0050660,flavin adenine dinucleotide binding; GO:0008470,isovaleryl-CoA dehydrogenase activity; GO:0006552,leucine catabolic process	Acyl-CoA dehydrogenase, C-terminal domain
Cluster-1.26740	0	0	0	31.64	57.86	21.15	0	0	0	809	1617	606	12.8749	1.23992e-20	2.03261e-18	up	K15389 acyl-CoA dehydrogenase | (RefSeq) acyl-CoA dehydrogenase apdG-like (A)	acyl-coa dehydrogenase apdg [Quercus suber]	RecName: Full=Isovaleryl-CoA dehydrogenase, mitochondrial; Short=IVD; EC=1.3.8.4; Flags: Precursor;	SubName: Full=Acyl-CoA dehydrogenase/oxidase C-terminal {ECO:0000313|EMBL:CEG01374.1};	Isovaleryl-CoA dehydrogenase	GO:0005759,mitochondrial matrix; GO:0005739,mitochondrion; GO:0005524,ATP binding; GO:0050660,flavin adenine dinucleotide binding; GO:0008470,isovaleryl-CoA dehydrogenase activity; GO:0009083,branched-chain amino acid catabolic process; GO:0006552,leucine catabolic process	Acyl-CoA dehydrogenase, N-terminal domain
Cluster-1.73409	1.91	3.41	2.95	21.71	28.92	22.11	69.1	126.66	115.75	722.82	1055.96	826.73	3.49046	1.31121e-20	2.1438e-18	up	K04733 interleukin-1 receptor-associated kinase 4 [EC:2.7.11.1] | (RefSeq) cysteine-rich receptor-like protein kinase 25 isoform X1 (A)	hypothetical protein PHAVU_007G050400g [Phaseolus vulgaris]	RecName: Full=Cysteine-rich receptor-like protein kinase 10; Short=Cysteine-rich RLK10; EC=2.7.11.-; AltName: Full=Receptor-like protein kinase 4; Flags: Precursor;	SubName: Full=Uncharacterized protein {ECO:0000313|EMBL:ESW15176.1};	--	GO:0016021,integral component of membrane; GO:0005886,plasma membrane; GO:0005524,ATP binding; GO:0004674,protein serine/threonine kinase activity; GO:0042742,defense response to bacterium; GO:0006468,protein phosphorylation	Haspin like kinase domain
Cluster-1.36364	7.93	8	9.97	0	0	0	573.14	594.07	775.66	0	0	0	-11.3716	1.35699e-20	2.21279e-18	down	K13464 jasmonate ZIM domain-containing protein | (RefSeq) hypothetical protein (A)	jasmonate ZIM domain-containing protein, partial [Phaseolus lunatus]	RecName: Full=Protein TIFY 3B; AltName: Full=Jasmonate ZIM domain-containing protein 12;	SubName: Full=Jasmonate ZIM domain-containing protein {ECO:0000313|EMBL:AIT38285.1}; Flags: Fragment;	--	GO:0005634,nucleus; GO:0003714,transcription corepressor activity; GO:0006952,defense response; GO:1903507,negative regulation of nucleic acid-templated transcription; GO:0031347,regulation of defense response; GO:2000022,regulation of jasmonic acid mediated signaling pathway; GO:0006355,regulation of transcription, DNA-templated; GO:0009611,response to wounding; GO:0006351,transcription, DNA-tem…	tify domain
Cluster-2589.0	0	0	0	27.06	39.69	13.66	0	0	0	938	1509	532	12.8491	1.42549e-20	2.31837e-18	up	K20032 palmitoyltransferase ZDHHC13/17 [EC:2.3.1.225] | (RefSeq) palmitoyltransferase akr1-like (A)	vacuolar protein-sorting protein bro1 [Quercus suber]	RecName: Full=Probable protein S-acyltransferase 23; EC=2.3.1.225; AltName: Full=Probable palmitoyltransferase At2g14255; AltName: Full=Zinc finger DHHC domain-containing protein At2g14255;	RecName: Full=Palmitoyltransferase {ECO:0000256|RuleBase:RU079119}; EC=2.3.1.225 {ECO:0000256|RuleBase:RU079119};	Ankyrin repeat and DHHC-type Zn-finger domain containing proteins	GO:0005794,Golgi apparatus; GO:0000139,Golgi membrane; GO:0016021,integral component of membrane; GO:0019706,protein-cysteine S-palmitoyltransferase activity	Ankyrin repeat
Cluster-1.35708	22.07	19.6	11.06	0	0	0	1188.13	1082.94	642.76	0	0	0	-11.9765	1.51841e-20	2.46301e-18	down	K19951 TBC1 domain family member 8/9 | (RefSeq) TBC1 domain family member 8B-like isoform X1 (A)	hypothetical protein PHAVU_007G005500g [Phaseolus vulgaris]	--	SubName: Full=Uncharacterized protein {ECO:0000313|EMBL:ESW14647.1};	Ypt/Rab GTPase activating protein	--	Rab-GTPase-TBC domain
Cluster-32354.1	0	0	0	114.77	308.98	69.4	0	0	0	1325	3836	888	13.8907	1.57777e-20	2.55261e-18	up	K02917 large subunit ribosomal protein L35Ae | (RefSeq) 60S ribosomal protein L33-B-like (A)	PREDICTED: 60S ribosomal protein L35a-2 [Brassica oleracea var. oleracea]	RecName: Full=60S ribosomal protein L35a-2;	SubName: Full=60S ribosomal protein L35a-2 {ECO:0000313|EMBL:JAT47277.1}; Flags: Fragment;	60S ribosomal protein L35A/L37	GO:0022625,cytosolic large ribosomal subunit; GO:0016020,membrane; GO:0003735,structural constituent of ribosome; GO:0002181,cytoplasmic translation; GO:0042273,ribosomal large subunit biogenesis	RimM N-terminal domain
Cluster-1.39455	0.13	0.12	0	58.13	93.9	22.75	2	2	0	882.12	1543.37	384.57	9.90505	1.65833e-20	2.67593e-18	up	K07936 GTP-binding nuclear protein Ran | (RefSeq) GTP-binding nuclear protein GSP1/Ran (A)	gtp-binding nuclear protein gsp1/ran [Quercus suber]	RecName: Full=GTP-binding nuclear protein Ran-A1;	RecName: Full=GTP-binding nuclear protein {ECO:0000256|RuleBase:RU363057};	GTPase Ran/TC4/GSP1 (nuclear protein transport pathway), small G protein superfamily	GO:0005634,nucleus; GO:0005525,GTP binding; GO:0003924,GTPase activity; GO:0006913,nucleocytoplasmic transport; GO:0015031,protein transport	Gtr1/RagA G protein conserved region
Cluster-1.42890	0	0	0	33.72	56.02	17.48	0	0	0	992	1805	577	13.0332	1.67249e-20	2.69175e-18	up	K08178 MFS transporter, SHS family, lactate transporter | (RefSeq) carboxylic acid transporter protein homolog (A)	carboxylic acid transporter protein like [Quercus suber]	--	SubName: Full=Uncharacterized protein {ECO:0000313|EnsemblProtists:HpaP801202};	--	GO:0016021,integral component of membrane; GO:0022857,transmembrane transporter activity	Major Facilitator Superfamily
Cluster-1.34843	0.21	0	0.36	29.16	85.31	85.65	2.34	0	4.64	323.06	1015	1050.69	8.83426	1.72465e-20	2.76848e-18	up	K02218 casein kinase 1 [EC:2.7.11.1] | (RefSeq) uncharacterized protein LOC107415090 (A)	PREDICTED: uncharacterized protein LOC107806642 [Nicotiana tabacum]	RecName: Full=Casein kinase 1-like protein HD16 {ECO:0000305}; EC=2.7.11.1 {ECO:0000305}; AltName: Full=Os03g0793500 protein {ECO:0000312|EMBL:BAF13445.1}; AltName: Full=Protein EARLY FLOWERING 1 {ECO:0000303|PubMed:20400938}; AltName: Full=Protein HEADING DATE 16 {ECO:0000303|PubMed:23789941};	SubName: Full=uncharacterized protein LOC107806642 {ECO:0000313|RefSeq:XP_016486325.1};	Casein kinase (serine/threonine/tyrosine protein kinase)	GO:0005737,cytoplasm; GO:0005634,nucleus; GO:0005524,ATP binding; GO:0004674,protein serine/threonine kinase activity; GO:0009908,flower development; GO:0009740,gibberellic acid mediated signaling pathway; GO:0010476,gibberellin mediated signaling pathway; GO:0018105,peptidyl-serine phosphorylation; GO:0008360,regulation of cell shape; GO:0040008,regulation of growth; GO:0048586,regulation of lon…	--
Cluster-37194.10	0	0	0	48.4	80.75	18.45	0	0	0	1486	2716	636	13.5618	1.76347e-20	2.81689e-18	up	K08141 MFS transporter, SP family, general alpha glucoside:H+ symporter | (RefSeq) general alpha-glucoside permease-like (A)	alpha-glucosides permease mph2 [Quercus suber]	RecName: Full=Probable polyol transporter 4;	SubName: Full=Uncharacterized protein {ECO:0000313|EMBL:JAG93612.1};	Predicted transporter (major facilitator superfamily)	GO:0016021,integral component of membrane; GO:0005355,glucose transmembrane transporter activity; GO:0005351,carbohydrate:proton symporter activity; GO:0046323,glucose import; GO:0035428,NA	Bacteriophage holin family, superfamily II-like
Cluster-1.41513	0	0	0	8.71	12.29	13.23	0	0	0	331.9	514	566.56	11.7246	1.76392e-20	2.81689e-18	up	K04733 interleukin-1 receptor-associated kinase 4 [EC:2.7.11.1] | (RefSeq) probable inactive receptor kinase At5g58300 (A)	hypothetical protein PHAVU_009G042300g [Phaseolus vulgaris]	RecName: Full=Probable inactive receptor kinase At5g58300; Flags: Precursor;	SubName: Full=Uncharacterized protein {ECO:0000313|EMBL:ESW08399.1};	--	GO:0016021,integral component of membrane; GO:0005886,plasma membrane; GO:0005524,ATP binding; GO:0004672,protein kinase activity	Protein of unknown function (DUF4064)
Cluster-16034.0	0	0	0	14.2	16.36	6.23	0	0	0	934	1186	462	12.637	1.84442e-20	2.93785e-18	up	K01580 glutamate decarboxylase [EC:4.1.1.15] | (RefSeq) L-aspartate decarboxylase dtxS4-like (A)	l-aspartate decarboxylase dtxs4 [Quercus suber]	--	SubName: Full=Uncharacterized protein {ECO:0000313|EMBL:EJK54784.1};	Glutamate decarboxylase and related proteins	GO:0016021,integral component of membrane; GO:0016831,carboxy-lyase activity; GO:0030170,pyridoxal phosphate binding; GO:0019752,carboxylic acid metabolic process	Pyridoxal-dependent decarboxylase conserved domain
Cluster-1.34323	42.51	50.95	51.95	13.75	12.79	12.74	2593	3190	3416	765	783	798	-1.55922	1.86113e-20	2.95685e-18	down	K01476 arginase [EC:3.5.3.1] | (RefSeq) arginase 1, mitochondrial-like (A)	hypothetical protein PHAVU_007G206100g [Phaseolus vulgaris]	--	SubName: Full=Uncharacterized protein {ECO:0000313|EMBL:ESW17049.1};	FOG: Low-complexity	--	--
Cluster-1.28653	0	0	0	10	15.46	9.47	0	0	0	453.51	771	483	12.0254	1.92833e-20	3.05208e-18	up	--	putative glycosidase crf1 [Quercus suber]	--	--	FOG: Zn-finger	--	FOXP coiled-coil domain
Cluster-1.2795	0	0	0	14.12	9.34	9.42	0	0	0	496	359.99	372	11.5271	1.93095e-20	3.05208e-18	up	--	hypothetical protein CFP56_72673 [Quercus suber]	--	--	--	--	--
Cluster-1.48911	5.14	4.92	3.65	0	0	0	754.6	742.16	573.51	0	0	0	-11.4769	1.96529e-20	3.09843e-18	down	K00264 glutamate synthase (NADPH/NADH) [EC:1.4.1.13 1.4.1.14] | (RefSeq) glutamate synthase [NADH], amyloplastic (A)	NADH glutamate synthase precursor [Phaseolus vulgaris]	RecName: Full=Glutamate synthase [NADH], amyloplastic; EC=1.4.1.14; AltName: Full=NADH-GOGAT; Flags: Precursor;	SubName: Full=NADH glutamate synthase {ECO:0000313|EMBL:AAL26865.2}; EC=1.4.1.14 {ECO:0000313|EMBL:AAL26865.2};	Glutamate synthase	GO:0009501,amyloplast; GO:0051538,3 iron, 4 sulfur cluster binding; GO:0050660,flavin adenine dinucleotide binding; GO:0010181,FMN binding; GO:0016040,glutamate synthase (NADH) activity; GO:0005506,iron ion binding; GO:0006541,glutamine metabolic process; GO:0097054,L-glutamate biosynthetic process	Alanine dehydrogenase/PNT, C-terminal domain
Cluster-1.41348	20.09	16.91	21.91	1.66	0.64	0.75	927.54	801.39	1094.98	70.17	29.69	35.88	-3.96976	2.00331e-20	3.15034e-18	down	K03188 urease accessory protein | (RefSeq) uncharacterized protein LOC108224146 isoform X1 (A)	hypothetical protein PHAVU_007G116000g [Phaseolus vulgaris]	RecName: Full=F-box protein PP2-B1; AltName: Full=Protein PHLOEM PROTEIN 2-LIKE B1; Short=AtPP2-B1; AltName: Full=SKP1-interacting partner 21;	SubName: Full=Uncharacterized protein {ECO:0000313|EMBL:ESW15942.1};	--	GO:0005634,nucleus; GO:0030246,carbohydrate binding; GO:0016567,protein ubiquitination	Phloem protein 2
Cluster-1.8651	0	0	0	42.53	73.18	29.14	0	0	0	708	1322	541	12.6332	2.04017e-20	3.20016e-18	up	--	opsin-1 [Quercus suber]	--	SubName: Full=Putative opsin {ECO:0000313|EMBL:AAQ75384.1};	--	GO:0016021,integral component of membrane; GO:0005216,ion channel activity	Bacteriorhodopsin-like protein
Cluster-1.41061	111.07	142.14	89.63	709.74	410.26	559.15	1178	1553	1087	7359	4559	6411	2.65608	2.0757e-20	3.24766e-18	up	K04733 interleukin-1 receptor-associated kinase 4 [EC:2.7.11.1] | (RefSeq) putative receptor-like protein kinase At4g00960 (A)	hypothetical protein PHAVU_005G112800g [Phaseolus vulgaris]	RecName: Full=Cysteine-rich repeat secretory protein 38; Flags: Precursor;	SubName: Full=Uncharacterized protein {ECO:0000313|EMBL:ESW21942.1};	--	GO:0005618,cell wall; GO:0005576,extracellular region; GO:0005773,vacuole; GO:0009737,response to abscisic acid	Salt stress response/antifungal
Cluster-1.28228	0	0	0	84.26	220.24	59.66	0	0	0	1031	2903	810	13.5342	2.13405e-20	3.33052e-18	up	--	--	--	--	--	--	--
Cluster-44906.0	0	0	0	12.92	10.5	10.1	0	0	0	394.39	351.06	345.96	11.3579	2.18742e-20	3.40522e-18	up	--	--	--	--	Transferrin receptor and related proteins containing the protease-associated (PA) domain	--	Peptidase family M28
Cluster-1.1283	0	0	0	43.34	95.85	29.73	0	0	0	893	2152	685	13.1813	2.32001e-20	3.60255e-18	up	K02151 V-type H+-transporting ATPase subunit F | (RefSeq) V-type proton ATPase subunit F-like (A)	v-type proton atpase subunit f [Quercus suber]	RecName: Full=V-type proton ATPase subunit F; Short=V-ATPase subunit F; AltName: Full=V-ATPase 14 kDa subunit; AltName: Full=Vacuolar H(+)-ATPase subunit F; AltName: Full=Vacuolar proton pump subunit F;	SubName: Full=V-type proton ATPase subunit F {ECO:0000313|EMBL:JAT67390.1}; Flags: Fragment;	Vacuolar H+-ATPase V1 sector, subunit F	GO:0005794,Golgi apparatus; GO:0016020,membrane; GO:0005886,plasma membrane; GO:0033180,proton-transporting V-type ATPase, V1 domain; GO:0005774,vacuolar membrane; GO:0005773,vacuole; GO:0042625,ATPase coupled ion transmembrane transporter activity; GO:0046961,proton-transporting ATPase activity, rotational mechanism; GO:0015991,ATP hydrolysis coupled proton transport	ATP synthase (F/14-kDa) subunit
Cluster-1.76071	0	0	0	7.81	8.5	4.29	0	0	0	653.67	784.76	405.04	12.1416	2.33289e-20	3.61347e-18	up	K22148 ferricrocin synthase | (RefSeq) nonribosomal peptide synthetase 2-like (A)	hydroxamate-type ferrichrome siderophore peptide synthetase [Quercus suber]	--	SubName: Full=Predicted protein {ECO:0000313|EMBL:EDQ71677.1};	Non-ribosomal peptide synthetase/alpha-aminoadipate reductase and related enzymes	--	Transferase family
Cluster-25014.2	0	0	0	108.99	299.09	54.98	0	0	0	1620	4813	910	14.176	2.37073e-20	3.6629e-18	up	K02984 small subunit ribosomal protein S3Ae | (RefSeq) 40S ribosomal protein S1-like (A)	40s ribosomal protein s1 [Quercus suber]	RecName: Full=40S ribosomal protein S3a-2 {ECO:0000255|HAMAP-Rule:MF_03122};	RecName: Full=40S ribosomal protein S3a {ECO:0000256|HAMAP-Rule:MF_03122};	40S ribosomal protein S3A	GO:0005618,cell wall; GO:0005829,cytosol; GO:0022626,cytosolic ribosome; GO:0022627,cytosolic small ribosomal subunit; GO:0016020,membrane; GO:0005730,nucleolus; GO:0005886,plasma membrane; GO:0009506,plasmodesma; GO:0042788,polysomal ribosome; GO:0003729,mRNA binding; GO:0003735,structural constituent of ribosome; GO:0002181,cytoplasmic translation	Ribosomal protein L22p/L17e
Cluster-1.4500	0	0	0	30.26	59.92	17.86	0	0	0	958.78	2081	635.44	13.16	2.37999e-20	3.66804e-18	up	K01698 porphobilinogen synthase [EC:4.2.1.24] | (RefSeq) delta-aminolevulinic acid dehydratase-like (A)	delta-aminolevulinic acid dehydratase [Quercus suber]	RecName: Full=Delta-aminolevulinic acid dehydratase, chloroplastic; Short=ALADH; EC=4.2.1.24; AltName: Full=Porphobilinogen synthase; Flags: Precursor; Fragment;	RecName: Full=Delta-aminolevulinic acid dehydratase {ECO:0000256|RuleBase:RU000515}; EC=4.2.1.24 {ECO:0000256|RuleBase:RU000515}; Flags: Fragment;	Delta-aminolevulinic acid dehydratase	GO:0009507,chloroplast; GO:0046872,metal ion binding; GO:0004655,porphobilinogen synthase activity; GO:0015995,chlorophyll biosynthetic process; GO:0006782,protoporphyrinogen IX biosynthetic process	Delta-aminolevulinic acid dehydratase
Cluster-1.37112	1.04	0.58	1.18	12.95	22.73	30.42	26	14.85	32.38	300.58	575.97	790.77	4.90752	2.49474e-20	3.83532e-18	up	K03106 signal recognition particle subunit SRP54 [EC:3.6.5.4] | (RefSeq) hypothetical protein (A)	hypothetical protein PHAVU_005G179000g [Phaseolus vulgaris]	RecName: Full=Signal recognition particle 54 kDa protein 2; Short=SRP54;	RecName: Full=Signal recognition particle 54 kDa protein {ECO:0000256|RuleBase:RU364034};	Signal recognition particle, subunit Srp54	GO:0005786,signal recognition particle, endoplasmic reticulum targeting; GO:0008312,7S RNA binding; GO:0005525,GTP binding; GO:0003924,GTPase activity; GO:0006614,SRP-dependent cotranslational protein targeting to membrane	mRNA cleavage and polyadenylation factor CLP1 P-loop
Cluster-1.27609	0.02	0	0	24.07	40.71	17.18	1	0	0	1104	2053	887	12.3228	2.54021e-20	3.89553e-18	up	K01760 cystathionine beta-lyase [EC:4.4.1.8] | (RefSeq) cystathionine beta-lyase (A)	putative trans-sulfuration enzyme [Quercus suber]	RecName: Full=Cystathionine beta-lyase, chloroplastic; Short=CBL; EC=4.4.1.8; AltName: Full=Beta-cystathionase; AltName: Full=Cysteine lyase; Flags: Precursor;	SubName: Full=Uncharacterized protein {ECO:0000313|EMBL:EOD12225.1, ECO:0000313|EnsemblProtists:EOD12225}; Flags: Fragment;	Cystathionine beta-lyases/cystathionine gamma-synthases	GO:0009507,chloroplast; GO:0009570,chloroplast stroma; GO:0004121,cystathionine beta-lyase activity; GO:0004123,cystathionine gamma-lyase activity; GO:0003962,cystathionine gamma-synthase activity; GO:0030170,pyridoxal phosphate binding; GO:0019343,cysteine biosynthetic process via cystathionine; GO:0019279,L-methionine biosynthetic process from L-homoserine via cystathionine; GO:0019346,transsul…	Cys/Met metabolism PLP-dependent enzyme
Cluster-44998.1	0	0	0	49.06	67.37	26.88	0	0	0	759.78	1130.65	463.78	12.5043	2.55694e-20	3.9069e-18	up	--	--	--	--	--	--	--
Cluster-1.30050	0.09	0	0	54.05	95.8	34.78	2	0	0	1124	2171	809	11.4405	2.56026e-20	3.9069e-18	up	K09425 Myb-like DNA-binding protein FlbD | (RefSeq) myb-like DNA-binding protein myb-1 (A)	myb-like dna-binding protein myb-1 [Quercus suber]	RecName: Full=Transcription factor MYB77 {ECO:0000303|PubMed:11597504}; AltName: Full=Myb-related protein 77 {ECO:0000303|PubMed:11597504}; Short=AtMYB77 {ECO:0000303|PubMed:11597504}; AltName: Full=Myb-related protein R2 {ECO:0000303|PubMed:9678577}; Short=AtMYBR2 {ECO:0000303|PubMed:9678577};	SubName: Full=Uncharacterized protein {ECO:0000313|EMBL:PIA56644.1};	Transcription factor, Myb superfamily	GO:0005634,nucleus; GO:0003700,DNA-binding transcription factor activity; GO:0000981,DNA-binding transcription factor activity, RNA polymerase II-specific; GO:0043565,sequence-specific DNA binding; GO:0001135,RNA polymerase II transcription regulator recruiting activity; GO:0044212,transcription regulatory region DNA binding; GO:0030154,cell differentiation; GO:0048527,lateral root development; G…	Myb-like DNA-binding domain
Cluster-1.6117	0	0	0	39.75	38.38	14.3	0	0	0	1098	1160	443	12.7004	2.66433e-20	4.05569e-18	up	K08139 MFS transporter, SP family, sugar:H+ symporter | (RefSeq) high-affinity glucose transporter ght2-like (A)	predicted protein [Hordeum vulgare subsp. vulgare]	RecName: Full=Probable polyol transporter 4;	SubName: Full=Predicted protein {ECO:0000313|EMBL:BAK00638.1};	Predicted transporter (major facilitator superfamily)	GO:0016021,integral component of membrane; GO:0005355,glucose transmembrane transporter activity; GO:0005351,carbohydrate:proton symporter activity; GO:0046323,glucose import; GO:0035428,NA	Major Facilitator Superfamily
Cluster-1.60204	0.04	0.01	0.01	49.58	177.96	48.05	1.33	0.5	0.5	1532.53	6026.71	1667.18	13.5358	2.73431e-20	4.15198e-18	up	K01535 H+-transporting ATPase [EC:7.1.2.1] | (RefSeq) plasma membrane ATPase-like (A)	predicted protein [Hordeum vulgare subsp. vulgare]	RecName: Full=ATPase 6, plasma membrane-type; EC=3.6.3.6; AltName: Full=Proton pump 6;	RecName: Full=Plasma membrane ATPase {ECO:0000256|RuleBase:RU362083}; EC=3.6.3.6 {ECO:0000256|RuleBase:RU362083};	Plasma membrane H+-transporting ATPase	GO:0016021,integral component of membrane; GO:0016020,membrane; GO:0005886,plasma membrane; GO:0005524,ATP binding; GO:0008553,proton-exporting ATPase activity, phosphorylative mechanism; GO:0046872,metal ion binding; GO:0006754,ATP biosynthetic process	haloacid dehalogenase-like hydrolase
Cluster-1.19126	10.67	7.35	9.22	0	0	0	770.08	543.92	715.73	0	0	0	-11.4442	2.78632e-20	4.2206e-18	down	K18460 exportin-7 | (RefSeq) hypothetical protein (A)	hypothetical protein PHAVU_009G118700g [Phaseolus vulgaris]	--	SubName: Full=Uncharacterized protein {ECO:0000313|EMBL:ESW09333.1};	Nuclear transport receptor RanBP16 (importin beta superfamily)	--	CRM1 C terminal
Cluster-1.45222	0.32	0	0.13	179.03	314.98	67.69	2	0	1	1144.4	2112.9	471.68	10.7372	2.82268e-20	4.26521e-18	up	K02908 large subunit ribosomal protein L30e | (RefSeq) 60S ribosomal protein L30-like (A)	60s ribosomal protein l30 [Quercus suber]	RecName: Full=60S ribosomal protein L30;	SubName: Full=Uncharacterized protein {ECO:0000313|EMBL:JAG93044.1};	60S ribosomal protein L30	GO:0005840,ribosome; GO:0003735,structural constituent of ribosome; GO:0006412,translation	Ribosomal protein L7Ae/L30e/S12e/Gadd45 family
Cluster-45142.2	0	0	0	14.9	19.77	7.81	0	0	0	775.28	1132.16	457.46	12.5101	2.92725e-20	4.41244e-18	up	--	flavin carrier protein 1 [Quercus suber]	--	--	--	--	ML-like domain
Cluster-1.29523	0.22	0	0	123.93	277.31	62.5	3.32	0	0	1799.3	4356.31	1010	11.6614	2.96496e-20	4.45841e-18	up	K02938 large subunit ribosomal protein L8e | (RefSeq) 60S ribosomal protein L2-like (A)	60s ribosomal protein l2 [Quercus suber]	RecName: Full=60S ribosomal protein L8-1; AltName: Full=60S ribosomal protein L2; AltName: Full=Protein EMBRYO DEFECTIVE 2296;	SubName: Full=60S ribosomal protein L8 {ECO:0000313|EMBL:JAT43573.1};	60s ribosomal protein L2/L8	GO:0009507,chloroplast; GO:0005829,cytosol; GO:0022625,cytosolic large ribosomal subunit; GO:0022626,cytosolic ribosome; GO:0005730,nucleolus; GO:0005886,plasma membrane; GO:0042788,polysomal ribosome; GO:0005774,vacuolar membrane; GO:0005773,vacuole; GO:0003729,mRNA binding; GO:0003735,structural constituent of ribosome; GO:0002181,cytoplasmic translation	Ribosomal Proteins L2, RNA binding domain
Cluster-1.43727	0	0.06	0	82.18	161.49	59.82	0	1	0	1196	2543	969	12.548	3.03218e-20	4.54841e-18	up	--	--	--	--	--	--	--
Cluster-1.40010	152.86	153.25	160.09	66.97	53.82	57.79	8317	8560	9404	3329	2943	3234	-1.06124	3.0528e-20	4.56826e-18	down	K08679 UDP-glucuronate 4-epimerase [EC:5.1.3.6] | (RefSeq) hypothetical protein (A)	hypothetical protein PHAVU_003G152300g [Phaseolus vulgaris]	RecName: Full=UDP-glucuronate 4-epimerase 1; EC=5.1.3.6; AltName: Full=UDP-glucuronic acid epimerase 1; Short=AtUGlcAE3;	SubName: Full=Uncharacterized protein {ECO:0000313|EMBL:ESW26835.1};	UDP-glucose 4-epimerase/UDP-sulfoquinovose synthase	GO:0005768,endosome; GO:0005794,Golgi apparatus; GO:0032580,Golgi cisterna membrane; GO:0016021,integral component of membrane; GO:0005802,trans-Golgi network; GO:0050378,UDP-glucuronate 4-epimerase activity; GO:0050832,defense response to fungus; GO:0050829,defense response to Gram-negative bacterium; GO:0033481,galacturonate biosynthetic process	short chain dehydrogenase
Cluster-1.47380	0	0	0	12.89	24.69	7.97	0	0	0	854	1802	595	12.9803	3.11879e-20	4.65573e-18	up	--	--	--	--	--	--	--
Cluster-1.2839	0	0	0	496.36	1168.37	458.14	0	0	0	625	1260	544	12.5499	3.30156e-20	4.9167e-18	up	--	--	--	--	--	--	--
Cluster-1.42299	0	0	0	19.93	43.96	12.04	0	0	0	1003.35	2435.03	682.48	13.3289	3.38058e-20	5.02228e-18	up	--	hypothetical protein CFP56_36466 [Quercus suber]	--	--	--	--	--
Cluster-24326.0	0	0	0	62.62	139.56	33.89	0	0	0	1145.25	2775.09	692.04	13.495	3.76768e-20	5.58394e-18	up	K02953 small subunit ribosomal protein S13e | (RefSeq) 40S ribosomal protein S13-like (A)	40s ribosomal protein s13 [Quercus suber]	RecName: Full=40S ribosomal protein S13-1;	SubName: Full=Uncharacterized protein {ECO:0000313|EMBL:JAG97706.1};	40S ribosomal protein S13	GO:0005618,cell wall; GO:0009507,chloroplast; GO:0005829,cytosol; GO:0022626,cytosolic ribosome; GO:0022627,cytosolic small ribosomal subunit; GO:0005730,nucleolus; GO:0070181,small ribosomal subunit rRNA binding; GO:0003735,structural constituent of ribosome; GO:0006412,translation	Ribosomal protein S15
Cluster-1.73965	0	0	0	34.99	51.37	19.13	0	0	0	770	1233	471	12.5785	3.99991e-20	5.91393e-18	up	--	--	--	--	--	--	--
Cluster-1.37162	12.17	7.58	12.81	0	0	0	833.08	532.79	943.84	0	0	0	-11.6255	4.02863e-20	5.94101e-18	down	K04733 interleukin-1 receptor-associated kinase 4 [EC:2.7.11.1] | (RefSeq) probable LRR receptor-like serine/threonine-protein kinase IRK (A)	hypothetical protein PHAVU_009G043600g [Phaseolus vulgaris]	RecName: Full=Probable LRR receptor-like serine/threonine-protein kinase IRK {ECO:0000305}; EC=2.7.11.1 {ECO:0000305}; AltName: Full=Inflorescence and root apices receptor-like kinase {ECO:0000303|Ref.1}; Flags: Precursor;	SubName: Full=Uncharacterized protein {ECO:0000313|EMBL:ESW08414.1};	--	GO:0016021,integral component of membrane; GO:0005886,plasma membrane; GO:0005524,ATP binding; GO:0004672,protein kinase activity	Kinase-like
Cluster-1.71125	0	0	0	23.57	36.87	16.28	0	0	0	606	1036	469	12.3443	4.03745e-20	5.94101e-18	up	--	hypothetical protein CFP56_16217 [Quercus suber]	--	SubName: Full=Uncharacterized protein {ECO:0000313|EMBL:JAT60165.1}; Flags: Fragment;	--	GO:0016021,integral component of membrane	--
Cluster-1.32219	0	0	0	46.18	99.55	29.89	0	0	0	882	2069	638	13.1264	4.10669e-20	6.02854e-18	up	--	--	--	--	--	--	--
Cluster-1.10900	0.03	0	0.06	21.16	26.74	7.43	1.18	0	3	885.5	1229.75	349.83	9.73575	4.12315e-20	6.03837e-18	up	K01681 aconitate hydratase [EC:4.2.1.3] | (RefSeq) aconitate hydratase, mitochondrial-like (A)	aconitate hydratase, mitochondrial [Quercus suber]	RecName: Full=Aconitate hydratase, mitochondrial; Short=Aconitase; EC=4.2.1.3; AltName: Full=Citrate hydro-lyase; Flags: Precursor;	RecName: Full=Aconitate hydratase, mitochondrial {ECO:0000256|RuleBase:RU362107}; Short=Aconitase {ECO:0000256|RuleBase:RU362107}; EC=4.2.1.- {ECO:0000256|RuleBase:RU362107};	Aconitase/homoaconitase (aconitase superfamily)	GO:0005739,mitochondrion; GO:0051539,4 iron, 4 sulfur cluster binding; GO:0003994,aconitate hydratase activity; GO:0046872,metal ion binding; GO:0006099,tricarboxylic acid cycle	Aconitase C-terminal domain
Cluster-5258.1	0	0	0	69.59	192.04	44.89	0	0	0	1133	3392	815	13.7102	4.47707e-20	6.54118e-18	up	K02898 large subunit ribosomal protein L26e | (RefSeq) 60S ribosomal protein L26-like (A)	60s ribosomal protein l26-2 [Quercus suber]	RecName: Full=60S ribosomal protein L26-1;	SubName: Full=60S ribosomal protein L26 {ECO:0000313|EMBL:PHT54821.1};	60S ribosomal protein L26	GO:0009507,chloroplast; GO:0005829,cytosol; GO:0022625,cytosolic large ribosomal subunit; GO:0022626,cytosolic ribosome; GO:0016020,membrane; GO:0005730,nucleolus; GO:0005634,nucleus; GO:0005886,plasma membrane; GO:0042788,polysomal ribosome; GO:0005774,vacuolar membrane; GO:0003729,mRNA binding; GO:0003723,RNA binding; GO:0003735,structural constituent of ribosome; GO:0002181,cytoplasmic transla…	KOW motif
Cluster-1.11815	2.43	0	0	561.23	1416.68	425.43	3	0	0	1054	2445	795	10.9161	4.70273e-20	6.85467e-18	up	--	--	--	--	--	--	--
Cluster-1.29619	29.16	36.92	29.67	4.88	4.07	5.48	279	364	327	46	41	57	-2.35375	4.84274e-20	7.04214e-18	down	K09286 EREBP-like factor | (RefSeq) ethylene-responsive transcription factor 2-like (A)	hypothetical protein PHAVU_010G050800g [Phaseolus vulgaris]	RecName: Full=Ethylene-responsive transcription factor 13; Short=AtERF13; AltName: Full=Ethylene-responsive element-binding factor 13; Short=EREBP-13;	SubName: Full=Uncharacterized protein {ECO:0000313|EMBL:ESW06474.1};	--	GO:0005634,nucleus; GO:0003677,DNA binding; GO:0003700,DNA-binding transcription factor activity; GO:0043565,sequence-specific DNA binding; GO:0006952,defense response; GO:0009873,ethylene-activated signaling pathway; GO:0010200,response to chitin; GO:0006351,transcription, DNA-templated	AP2 domain
Cluster-1.12072	0	0.18	0.17	8.83	5.92	10.07	0	5	5	217.17	159.01	277.65	6.43009	5.02792e-20	7.29426e-18	up	K04733 interleukin-1 receptor-associated kinase 4 [EC:2.7.11.1] | (RefSeq) probable serine/threonine-protein kinase PBL10 (A)	hypothetical protein PHAVU_011G047500g [Phaseolus vulgaris]	RecName: Full=UPF0496 protein At4g34320;	SubName: Full=Uncharacterized protein {ECO:0000313|EMBL:ESW03853.1};	--	GO:0016021,integral component of membrane	Protein BYPASS1-related
Cluster-1.199	0	0	0	34.2	34.02	16.61	0	0	0	694	752	377	12.1252	5.05251e-20	7.31277e-18	up	--	--	--	--	--	--	--
Cluster-1.43870	16.36	29.13	36.55	302.08	487.76	367.64	183	335.56	465.66	3288.87	5700.53	4430.89	4.20726	5.21506e-20	7.5304e-18	up	K13449 pathogenesis-related protein 1 | (RefSeq) hypothetical protein (A)	hypothetical protein PHAVU_006G196900g [Phaseolus vulgaris]	--	SubName: Full=Uncharacterized protein {ECO:0000313|EMBL:ESW20295.1};	--	GO:0005576,extracellular region	--
Cluster-1.34742	0	0	0	23.64	48.98	20.2	0	0	0	603.47	1366.86	578.18	12.6207	5.28117e-20	7.60808e-18	up	--	hypothetical protein CFP56_68162 [Quercus suber]	--	--	--	--	--
Cluster-1.325	0	0	0	48.6	77.56	21.51	0	0	0	1052.7	1831.9	521.24	13.0497	5.49378e-20	7.89597e-18	up	K01624 fructose-bisphosphate aldolase, class II [EC:4.1.2.13] | (RefSeq) fructose-bisphosphate aldolase 1-like (A)	fructose-bisphosphate aldolase 1 [Quercus suber]	--	SubName: Full=Fructose-bisphosphate aldolase {ECO:0000313|EMBL:JAT54352.1};	Fructose 1,6-bisphosphate aldolase	GO:0004332,fructose-bisphosphate aldolase activity; GO:0008270,zinc ion binding; GO:0006096,glycolytic process	Fructose-bisphosphate aldolase class-II
Cluster-1.18318	5.34	5.49	6.37	0	0	0	494.53	521.47	633.38	0	0	0	-11.1364	5.7255e-20	8.20991e-18	down	K01640 hydroxymethylglutaryl-CoA lyase [EC:4.1.3.4] | (RefSeq) hypothetical protein (A)	hypothetical protein PHAVU_001G121000g [Phaseolus vulgaris]	RecName: Full=Hydroxymethylglutaryl-CoA lyase, mitochondrial; Short=HL; Short=HMG-CoA lyase; EC=4.1.3.4; AltName: Full=3-hydroxy-3-methylglutarate-CoA lyase;	SubName: Full=Uncharacterized protein {ECO:0000313|EMBL:ESW34063.1};	Hydroxymethylglutaryl-CoA lyase	GO:0005759,mitochondrial matrix; GO:0005739,mitochondrion; GO:0004419,hydroxymethylglutaryl-CoA lyase activity; GO:0046872,metal ion binding; GO:0046951,ketone body biosynthetic process	HMGL-like
Cluster-1.37807	0	0	0	114.59	250.98	56.12	0	0	0	1215.92	2856.33	658.83	13.5335	5.88072e-20	8.41297e-18	up	K02924 large subunit ribosomal protein L39e | (RefSeq) 60S ribosomal protein L39 (A)	60s ribosomal protein l39 [Quercus suber]	RecName: Full=60S ribosomal protein L39;	SubName: Full=Uncharacterized protein {ECO:0000313|EnsemblPlants:HORVU0Hr1G017360.1};	60s ribosomal protein L39	GO:0005840,ribosome; GO:0003735,structural constituent of ribosome; GO:0006412,translation	Ribosomal L39 protein
Cluster-1.66141	0	0	0	24.95	31.55	17.24	0	0	0	496	683	383	11.8999	6.00817e-20	8.57544e-18	up	--	hypothetical protein CFP56_12930 [Quercus suber]	--	--	--	--	--
Cluster-1.70718	0	0	0	54.08	70.32	14.47	0	0	0	1751	2496	526	13.5405	6.65963e-20	9.48337e-18	up	K08139 MFS transporter, SP family, sugar:H+ symporter | (RefSeq) high-affinity glucose transporter ght2-like (A)	quinate permease [Quercus suber]	RecName: Full=Sugar transport protein 13; AltName: Full=Hexose transporter 13; AltName: Full=Multicopy suppressor of snf4 deficiency protein 1;	SubName: Full=High-affinity glucose transporter {ECO:0000313|EMBL:JAT61299.1}; Flags: Fragment;	Predicted transporter (major facilitator superfamily)	GO:0016021,integral component of membrane; GO:0005886,plasma membrane; GO:0009506,plasmodesma; GO:0009679,hexose:proton symporter activity; GO:0005358,high-affinity glucose:proton symporter activity; GO:0015145,monosaccharide transmembrane transporter activity; GO:0046323,glucose import; GO:0015749,monosaccharide transmembrane transport; GO:0009737,response to abscisic acid; GO:0009651,response t…	Major Facilitator Superfamily
Cluster-31173.0	0.1	0	0	63.33	96.54	33.51	2	0	0	1156	1916	683	11.3121	7.09153e-20	1.00752e-17	up	K00134 glyceraldehyde 3-phosphate dehydrogenase [EC:1.2.1.12] | (RefSeq) glyceraldehyde-3-phosphate dehydrogenase-like (A)	glyceraldehyde-3-phosphate dehydrogenase [Quercus suber]	RecName: Full=Glyceraldehyde-3-phosphate dehydrogenase GAPCP1, chloroplastic; EC=1.2.1.12; AltName: Full=Glyceraldehyde-3-phosphate dehydrogenase of plastid 1; AltName: Full=NAD-dependent glyceraldehydephosphate dehydrogenase chloroplastic 1; Flags: Precursor;	SubName: Full=GADPH {ECO:0000313|EMBL:AUE21889.1};	Glyceraldehyde 3-phosphate dehydrogenase	GO:0009570,chloroplast stroma; GO:0016020,membrane; GO:0009536,plastid; GO:0005507,copper ion binding; GO:0004365,glyceraldehyde-3-phosphate dehydrogenase (NAD+) (phosphorylating) activity; GO:0051287,NAD binding; GO:0050661,NADP binding; GO:0008270,zinc ion binding; GO:0080144,amino acid homeostasis; GO:0048658,anther wall tapetum development; GO:0005975,carbohydrate metabolic process; GO:000600…	Dihydrodipicolinate reductase, N-terminus
Cluster-1.63789	12.04	9.79	8.56	0	0	0	702.13	586.48	538.52	0	0	0	-11.2963	7.22086e-20	1.02354e-17	down	K15168 mediator of RNA polymerase II transcription subunit 25 | (RefSeq) hypothetical protein (A)	hypothetical protein PHAVU_003G028300g [Phaseolus vulgaris]	RecName: Full=Mediator of RNA polymerase II transcription subunit 25; Short=AtMED25; AltName: Full=Phytochrome and flowering time 1 protein; AltName: Full=Phytochrome and flowering time regulatory protein 1;	SubName: Full=Uncharacterized protein {ECO:0000313|EMBL:ESW25347.1};	--	GO:0016592,mediator complex; GO:0005634,nucleus; GO:0003677,DNA binding; GO:0003713,transcription coactivator activity; GO:0050832,defense response to fungus; GO:0009908,flower development; GO:0009867,jasmonic acid mediated signaling pathway; GO:0031349,positive regulation of defense response; GO:0009911,positive regulation of flower development; GO:0045893,positive regulation of transcription, D…	Mediator complex subunit 25 von Willebrand factor type A
Cluster-1.42807	0	0	0	297.3	882.22	166.66	0	0	0	1356	4128	816	13.9542	7.25037e-20	1.02537e-17	up	K02977 small subunit ribosomal protein S27Ae | (RefSeq) ubiquitin-40S ribosomal protein S27a (A)	predicted protein [Hordeum vulgare subsp. vulgare]	RecName: Full=Ubiquitin-40S ribosomal protein S27a-2; Contains: RecName: Full=Ubiquitin; Contains: RecName: Full=40S ribosomal protein S27a-2; Flags: Precursor;	SubName: Full=Predicted protein {ECO:0000313|EMBL:BAK02751.1};	Ubiquitin/40S ribosomal protein S27a fusion	GO:0022627,cytosolic small ribosomal subunit; GO:0005794,Golgi apparatus; GO:0005634,nucleus; GO:0046872,metal ion binding; GO:0003735,structural constituent of ribosome; GO:0006412,translation; GO:0006511,ubiquitin-dependent protein catabolic process	Ubiquitin-2 like Rad60 SUMO-like
Cluster-1.6397	0	0	0	74.2	111.07	25.29	0	0	0	1372.41	2234.13	522.35	13.331	7.64128e-20	1.07819e-17	up	--	putative feruloyl esterase a [Quercus suber]	RecName: Full=Phospholipase A1 EG1, chloroplastic/mitochondrial {ECO:0000305}; EC=3.1.1.32 {ECO:0000305|PubMed:27367609}; AltName: Full=Protein EXTRA GLUME 1 {ECO:0000303|PubMed:18980657}; Flags: Precursor;	SubName: Full=Lipase family protein {ECO:0000313|EMBL:KOO25738.1};	Predicted lipase	GO:0009507,chloroplast; GO:0005739,mitochondrion; GO:0052740,1-acyl-2-lysophosphatidylserine acylhydrolase activity; GO:0008970,phospholipase A1 activity; GO:0052739,phosphatidylserine 1-acylhydrolase activity; GO:0004620,phospholipase activity; GO:0010582,floral meristem determinacy; GO:0048449,floral organ formation; GO:0016042,lipid catabolic process	Alpha/beta hydrolase family
Cluster-1.2768	11.15	14.23	14.5	43.69	33.06	36.86	250.67	328.77	359.09	919.17	757.98	867.36	1.84702	8.20466e-20	1.15504e-17	up	K01206 alpha-L-fucosidase [EC:3.2.1.51] | (RefSeq) alpha-L-fucosidase 3-like (A)	hypothetical protein PHAVU_008G162300g [Phaseolus vulgaris]	RecName: Full=Esterase; EC=3.1.1.-; AltName: Full=Early nodule-specific protein homolog; AltName: Full=Latex allergen Hev b 13; AltName: Allergen=Hev b 13; Flags: Precursor;	SubName: Full=Uncharacterized protein {ECO:0000313|EMBL:ESW13035.1};	--	GO:0016788,hydrolase activity, acting on ester bonds; GO:0019863,IgE binding; GO:0006952,defense response	GDSL-like Lipase/Acylhydrolase
Cluster-1.42117	0	0	0	31.76	69.47	16.52	0	0	0	1092	2620	638	13.4112	8.26235e-20	1.16052e-17	up	K11244 cell wall integrity and stress response component | (RefSeq) cell wall integrity and stress response component 1-like (A)	cell wall integrity and stress response component 2 [Quercus suber]	--	--	--	--	--
Cluster-1.44301	0	0	0	18.66	35.55	9.11	0	0	0	1036.99	2175	570	13.2055	8.35533e-20	1.17048e-17	up	K03262 translation initiation factor 5 | (RefSeq) eukaryotic translation initiation factor 5-like (A)	eukaryotic translation initiation factor 5 [Quercus suber]	RecName: Full=Probable eukaryotic translation initiation factor 5-1; Short=eIF-5 1;	SubName: Full=Predicted protein {ECO:0000313|EMBL:EEH57810.1}; Flags: Fragment;	Translation initiation factor 5 (eIF-5)	GO:0005829,cytosol; GO:0005525,GTP binding; GO:0003743,translation initiation factor activity	Domain found in IF2B/IF5
Cluster-1.6248	0	0	0	69.73	249.21	47.9	0	0	0	1301.71	5060.47	998.76	14.1817	8.37113e-20	1.17048e-17	up	K20301 trafficking protein particle complex subunit 2 | (RefSeq) trafficking protein particle complex subunit 2-like (A)	trafficking protein particle complex subunit 2 [Quercus suber]	RecName: Full=Histone H4;	RecName: Full=Histone H4 {ECO:0000256|RuleBase:RU000528};	Histone H4	GO:0000786,nucleosome; GO:0005634,nucleus; GO:0003677,DNA binding; GO:0046982,protein heterodimerization activity; GO:0006334,nucleosome assembly	Sybindin-like family
Cluster-1.40912	0	0	0	15.13	23.04	10.28	0	0	0	566.14	946.18	432.09	12.2248	8.41667e-20	1.17419e-17	up	K07232 glutathione-specific gamma-glutamylcyclotransferase [EC:4.3.2.7] | (RefSeq) putative glutathione-specific gamma-glutamylcyclotransferase 2 (A)	putative glutathione-specific gamma-glutamylcyclotransferase 2 [Quercus suber]	RecName: Full=Gamma-glutamylcyclotransferase 2-3 {ECO:0000305}; Short=AtGGCT2;3 {ECO:0000303|PubMed:25716890}; EC=4.3.2.9 {ECO:0000269|PubMed:25716890}; AltName: Full=Gamma-glutamyl cyclotransferase 2;3 {ECO:0000303|PubMed:25716890};	RecName: Full=Gamma-glutamylcyclotransferase {ECO:0000256|RuleBase:RU363081}; EC=4.3.2.9 {ECO:0000256|RuleBase:RU363081};	Predicted cation transporter	GO:0005737,cytoplasm; GO:0005829,cytosol; GO:0003839,gamma-glutamylcyclotransferase activity; GO:0016829,lyase activity; GO:0006751,glutathione catabolic process	ChaC-like protein
Cluster-1.32712	0	0	0	9.99	11.85	5.3	0	0	0	642	839	384	12.1627	8.44575e-20	1.17462e-17	up	K04733 interleukin-1 receptor-associated kinase 4 [EC:2.7.11.1] | (RefSeq) probable LRR receptor-like serine/threonine-protein kinase RPK1 (A)	cysteine-rich RLK (RECEPTOR-like protein kinase) 19 [Arabidopsis thaliana]	RecName: Full=Cysteine-rich receptor-like protein kinase 19; Short=Cysteine-rich RLK19; EC=2.7.11.-; Flags: Precursor;	SubName: Full=Serine/threonine protein kinase {ECO:0000313|EMBL:KDO19248.1};	--	GO:0016021,integral component of membrane; GO:0005886,plasma membrane; GO:0005524,ATP binding; GO:0004674,protein serine/threonine kinase activity; GO:0042742,defense response to bacterium; GO:0006468,protein phosphorylation; GO:0009751,response to salicylic acid	Protein tyrosine kinase
Cluster-1.50382	0	0	0	54.11	131.17	21.04	0	0	0	1725	4583	753	14.121	8.45774e-20	1.17462e-17	up	K08192 MFS transporter, ACS family, allantoate permease | (RefSeq) uncharacterized transporter C417.10-like (A)	putative transporter [Quercus suber]	--	SubName: Full=Putative transporter C11D3.18C {ECO:0000313|EMBL:JAT63973.1};	Permease of the major facilitator superfamily	GO:0016021,integral component of membrane; GO:0055085,transmembrane transport	Major Facilitator Superfamily
Cluster-1.547	0	0	0	37.29	42.57	18.95	0	0	0	666.44	826.94	378.11	12.167	8.68484e-20	1.20345e-17	up	--	--	--	--	--	--	--
Cluster-1.13348	0	0	0	10.65	14.19	5.53	0	0	0	710.81	1044	416	12.3877	8.81049e-20	1.21813e-17	up	K10413 dynein heavy chain 1, cytosolic | (RefSeq) dynein heavy chain, cytoplasmic-like (A)	dynein heavy chain, cytoplasmic [Quercus suber]	RecName: Full=Dynein-1-alpha heavy chain, flagellar inner arm I1 complex; AltName: Full=1-alpha DHC; AltName: Full=Dynein-1, subspecies f;	SubName: Full=Cytoplasmic dynein 1 heavy chain 1 {ECO:0000313|EMBL:JAT67277.1}; Flags: Fragment;	Dyneins, heavy chain	GO:0036156,inner dynein arm; GO:0005874,microtubule; GO:0031514,motile cilium; GO:0005524,ATP binding; GO:0016887,ATPase activity; GO:0008017,microtubule binding; GO:0003777,microtubule motor activity; GO:0060294,cilium movement involved in cell motility; GO:0036159,inner dynein arm assembly	ATP-binding dynein motor region
Cluster-1.39758	0	0	0	89.98	217.22	41.47	0	0	0	1381	3612	709	13.8084	8.98051e-20	1.23887e-17	up	K02985 small subunit ribosomal protein S3e | (RefSeq) 40S ribosomal protein S3-like (A)	unknown [Zea mays]	RecName: Full=40S ribosomal protein S3-3;	SubName: Full=Uncharacterized protein {ECO:0000313|EMBL:ACN31736.1};	40S ribosomal protein S3	GO:0005829,cytosol; GO:0022626,cytosolic ribosome; GO:0022627,cytosolic small ribosomal subunit; GO:0016020,membrane; GO:0005730,nucleolus; GO:0005634,nucleus; GO:0009506,plasmodesma; GO:0003684,damaged DNA binding; GO:0008534,oxidized purine nucleobase lesion DNA N-glycosylase activity; GO:0003723,RNA binding; GO:0003735,structural constituent of ribosome; GO:0002181,cytoplasmic translation; GO:…	KH domain
Cluster-16343.0	0.22	0	0	160.14	454.29	117.22	2	0	0	1414	4274	1140	12.1852	9.24964e-20	1.27315e-17	up	K02912 large subunit ribosomal protein L32e | (RefSeq) 60S ribosomal protein L32-like (A)	60s ribosomal protein l32 [Quercus suber]	RecName: Full=60S ribosomal protein L32-1;	SubName: Full=60S ribosomal protein L32 {ECO:0000313|EMBL:JAT50514.1}; Flags: Fragment;	60S ribosomal protein L32	GO:0005829,cytosol; GO:0022625,cytosolic large ribosomal subunit; GO:0022626,cytosolic ribosome; GO:0005730,nucleolus; GO:0042788,polysomal ribosome; GO:0003735,structural constituent of ribosome; GO:0006412,translation	Ribosomal protein L32
Cluster-1.46856	0	0	0	22.51	28.18	12.39	0	0	0	628.88	861.4	388.23	12.1737	9.42561e-20	1.29273e-17	up	--	--	--	--	--	--	--
Cluster-1.1703	0	0	0	41.79	67.86	38.53	0	0	0	421	732	429	11.9178	9.4337e-20	1.29273e-17	up	--	--	--	--	--	--	--
Cluster-1.73004	0	0	0	74.35	189.23	42.63	0	0	0	1109	3056	708	13.5782	9.47139e-20	1.29502e-17	up	K08341 GABA(A) receptor-associated protein | (RefSeq) autophagy-related protein 8 (A)	autophagy-related protein 8 [Quercus suber]	RecName: Full=Autophagy-related protein 8; AltName: Full=Autophagy-related ubiquitin-like modifier ATG8; Flags: Precursor;	RecName: Full=Autophagy-related protein {ECO:0000256|RuleBase:RU004384}; Flags: Fragment;	Microtubule-associated anchor protein involved in autophagy and membrane trafficking	GO:0000421,autophagosome membrane; GO:0031410,cytoplasmic vesicle; GO:0006914,autophagy; GO:0015031,protein transport	Ubiquitin-like autophagy protein Apg12
Cluster-1.3467	0.16	0	0	48.59	70.98	25.97	3	0	0	867.56	1377.38	517.77	10.2745	9.78989e-20	1.33562e-17	up	K06630 14-3-3 protein epsilon | (RefSeq) 14-3-3 protein homolog (A)	14-3-3 protein like [Quercus suber]	RecName: Full=14-3-3-like protein D; AltName: Full=SGF14D;	SubName: Full=1433_10 protein {ECO:0000313|EMBL:JAT62440.1};	Multifunctional chaperone (14-3-3 family)	GO:0019904,protein domain specific binding	14-3-3 protein
Cluster-27108.0	0	0	0	17.36	31.32	8.64	0	0	0	947	1881	531	13.0316	9.91787e-20	1.3501e-17	up	--	--	--	--	--	--	--
Cluster-1.26436	0	0	0	11.75	16.16	14.13	0	0	0	302	454	407	11.4541	1.00371e-19	1.36332e-17	up	K01336 cerevisin [EC:3.4.21.48] | (RefSeq) LOW QUALITY PROTEIN: alkaline protease 2-like (A)	predicted protein [Hordeum vulgare subsp. vulgare]	RecName: Full=Subtilisin-like protease SBT6.1 {ECO:0000303|PubMed:16193095}; EC=3.4.21.- {ECO:0000305}; AltName: Full=Site-1 protease {ECO:0000303|PubMed:17662035}; Short=AtS1P {ECO:0000303|PubMed:17662035}; AltName: Full=Subtilase subfamily 6 member 1 {ECO:0000303|PubMed:16193095}; Short=AtSBT6.1 {ECO:0000303|PubMed:16193095}; Flags: Precursor;	SubName: Full=Predicted protein {ECO:0000313|EMBL:BAK00705.1};	Subtilisin-related protease/Vacuolar protease B	GO:0005794,Golgi apparatus; GO:0000139,Golgi membrane; GO:0016021,integral component of membrane; GO:0004175,endopeptidase activity; GO:0004252,serine-type endopeptidase activity; GO:0006972,hyperosmotic response; GO:0042538,hyperosmotic salinity response; GO:0006508,proteolysis	Peptidase inhibitor I9
Cluster-2261.0	0	0	0	25.87	49.9	18.17	0	0	0	657	1385	517	12.6308	1.06426e-19	1.44109e-17	up	--	metal homeostatis protein bsd2 [Quercus suber]	--	--	Golgi-associated protein/Nedd4 WW domain-binding protein	--	Protein of unknown function (DUF2370)
Cluster-1.14912	0.24	0.04	0	78.19	202.52	45.11	6	1	0	1822	5151.91	1177	10.6161	1.06562e-19	1.44109e-17	up	K02964 small subunit ribosomal protein S18e | (RefSeq) 40S ribosomal protein S18-like (A)	40s ribosomal protein s18 [Quercus suber]	RecName: Full=40S ribosomal protein S18;	SubName: Full=40S ribosomal protein S18 {ECO:0000313|EMBL:JAT64843.1};	Ribosomal protein S18	GO:0005618,cell wall; GO:0005829,cytosol; GO:0022626,cytosolic ribosome; GO:0022627,cytosolic small ribosomal subunit; GO:0016020,membrane; GO:0005730,nucleolus; GO:0005886,plasma membrane; GO:0009506,plasmodesma; GO:0005840,ribosome; GO:0015935,small ribosomal subunit; GO:0005774,vacuolar membrane; GO:0005773,vacuole; GO:0003729,mRNA binding; GO:0019843,rRNA binding; GO:0003735,structural consti…	Fibronectin-binding protein A N-terminus (FbpA)
Cluster-1.11633	6.91	5.49	6.51	0	0	0	578.48	471.7	586.12	0	0	0	-11.1306	1.0757e-19	1.45153e-17	down	K19801 phosphatidylinositol 4-kinase B [EC:2.7.1.67] | (RefSeq) hypothetical protein (A)	hypothetical protein PHAVU_002G271500g [Phaseolus vulgaris]	RecName: Full=Phosphatidylinositol 4-kinase beta 1; Short=PI4-kinase beta 1; Short=PtdIns-4-kinase beta 1; EC=2.7.1.67; AltName: Full=Phosphatidylinositol 4-OH kinase beta1; Short=AtPI4Kbeta1; Short=PI-4Kbeta1;	SubName: Full=Uncharacterized protein {ECO:0000313|EMBL:ESW31827.1};	Phosphatidylinositol 4-kinase, involved in intracellular trafficking and secretion	GO:0030659,cytoplasmic vesicle membrane; GO:0005829,cytosol; GO:0005794,Golgi apparatus; GO:0016020,membrane; GO:0005634,nucleus; GO:0005886,plasma membrane; GO:0035619,root hair tip; GO:0004430,1-phosphatidylinositol 4-kinase activity; GO:0043424,protein histidine kinase binding; GO:0017137,Rab GTPase binding; GO:0048015,phosphatidylinositol-mediated signaling; GO:0009860,pollen tube growth; GO:…	Phosphoinositide 3-kinase family, accessory domain (PIK domain)
Cluster-1.42523	8.93	12.24	16.46	0	0	0	493.87	695.16	982.93	0	0.13	0.08	-11.5237	1.09453e-19	1.47372e-17	down	K20781 peptidyl serine alpha-galactosyltransferase [EC:2.4.1.-] | (RefSeq) hypothetical protein (A)	hypothetical protein PHAVU_004G058000g [Phaseolus vulgaris]	RecName: Full=Peptidyl serine alpha-galactosyltransferase {ECO:0000303|PubMed:24914209}; Short=AtSGT1 {ECO:0000303|PubMed:24914209}; EC=2.4.1.- {ECO:0000305}; Flags: Precursor;	SubName: Full=Uncharacterized protein {ECO:0000313|EMBL:ESW23565.1};	--	GO:0005789,endoplasmic reticulum membrane; GO:0016021,integral component of membrane; GO:0016757,transferase activity, transferring glycosyl groups	--
Cluster-1.39169	0	0	0	22.96	29.5	9.54	0	0	0	912	1287	426	12.6668	1.10686e-19	1.4871e-17	up	--	--	--	--	--	--	--
Cluster-1834.0	0	0	0	18.17	18.83	7.1	0	0	0	880	1003	387	12.4502	1.11585e-19	1.49591e-17	up	--	hypothetical protein CFP56_03338 [Quercus suber]	--	--	--	--	--
Cluster-1.39562	0	0	0	59.52	187.29	27.65	0	0	0	1742	6002	908	14.4197	1.12023e-19	1.49854e-17	up	K08139 MFS transporter, SP family, sugar:H+ symporter | (RefSeq) high-affinity glucose transporter ght2-like (A)	Sugar transport protein 5 [Glycine soja]	RecName: Full=Sugar transport protein 6; AltName: Full=Hexose transporter 6;	SubName: Full=Sugar transport protein 5 {ECO:0000313|EMBL:KHN19754.1};	Predicted transporter (major facilitator superfamily)	GO:0016021,integral component of membrane; GO:0005355,glucose transmembrane transporter activity; GO:0015145,monosaccharide transmembrane transporter activity; GO:0005351,carbohydrate:proton symporter activity; GO:0034219,carbohydrate transmembrane transport; GO:0046323,glucose import; GO:0035428,NA	MFS/sugar transport protein
Cluster-1.18510	0	0	0	18.77	31.16	12.72	0	0	0	594	1081	452	12.3586	1.14352e-19	1.52639e-17	up	--	hypothetical protein CHLNCDRAFT_140605 [Chlorella variabilis]	--	SubName: Full=Uncharacterized protein {ECO:0000313|EMBL:EFN58525.1};	--	--	Protein of unknown function, DUF273
Cluster-1.43251	0.7	0	0	440.47	1653.38	322.55	4	0	0	2617.69	10267.7	2083.56	12.3069	1.16039e-19	1.54406e-17	up	K11254 histone H4 | (RefSeq) histone H4 isoform X1 (A)	hypothetical protein [Pseudomonas syringae]	RecName: Full=Histone H4;	RecName: Full=Histone H4 {ECO:0000256|RuleBase:RU000528};	Histone H4	GO:0000786,nucleosome; GO:0005634,nucleus; GO:0003677,DNA binding; GO:0046982,protein heterodimerization activity; GO:0006334,nucleosome assembly	Transcription initiation factor IID, 31kD subunit
Cluster-14868.0	0	0	0	43.5	24.59	12.28	0	0	0	1310	811	415	12.5962	1.16175e-19	1.54406e-17	up	K22395 cinnamyl-alcohol dehydrogenase [EC:1.1.1.195] | (RefSeq) berberine bridge enzyme-like 23 (A)	hypothetical protein LSAT_8X42821 [Lactuca sativa]	RecName: Full=Berberine bridge enzyme-like 23 {ECO:0000303|PubMed:26037923}; Short=AtBBE-like 23 {ECO:0000303|PubMed:26037923}; EC=1.1.1.- {ECO:0000250|UniProtKB:O64743}; Flags: Precursor;	SubName: Full=6-hydroxy-D-nicotine oxidase {ECO:0000313|EMBL:JAT55214.1}; Flags: Fragment;	--	GO:0005576,extracellular region; GO:0009505,plant-type cell wall; GO:0050660,flavin adenine dinucleotide binding; GO:0016614,oxidoreductase activity, acting on CH-OH group of donors	FAD binding domain
Cluster-45170.1	0	0	0	78.12	131.83	34.68	0	0	0	1018.07	1853.83	502	13.038	1.1891e-19	1.57701e-17	up	K02957 small subunit ribosomal protein S15Ae | (RefSeq) 40S ribosomal protein S22 (A)	40s ribosomal protein s22 [Quercus suber]	RecName: Full=40S ribosomal protein S15a;	SubName: Full=Wrp15a family protein {ECO:0000313|EMBL:EEE89441.1};	40S ribosomal protein S15/S22	GO:0005840,ribosome; GO:0003735,structural constituent of ribosome; GO:0006412,translation	Ribosomal protein S8
Cluster-19091.2	0	0	0	31.26	73.03	22.9	0	0	0	744.1	1898.29	610.59	12.9841	1.2173e-19	1.61095e-17	up	--	hypothetical protein CFP56_60247 [Quercus suber]	--	--	--	--	--
Cluster-1.64351	10.57	5.95	8.4	0	0	0	877.49	506.59	749.44	0	0	0	-11.5181	1.23574e-19	1.63187e-17	down	K06683 cell division control protein CDC15 [EC:2.7.11.1] | (RefSeq) serine/threonine protein kinase (A)	MAP3K epsilon protein kinase 1 isoform X1 [Vigna radiata var. radiata]	RecName: Full=MAP3K epsilon protein kinase 1 {ECO:0000303|PubMed:11489177}; Short=AtM3KE1 {ECO:0000303|PubMed:11489177}; EC=2.7.11.1 {ECO:0000250|UniProtKB:A0A078CGE6}; AltName: Full=Mitogen-activated protein kinase kinase kinase 7 {ECO:0000305};	SubName: Full=MAP3K epsilon protein kinase 1-like {ECO:0000313|RefSeq:XP_014497784.1};	MEKK and related serine/threonine protein kinases	GO:0005829,cytosol; GO:0005815,microtubule organizing center; GO:0005730,nucleolus; GO:0005886,plasma membrane; GO:0005524,ATP binding; GO:0004674,protein serine/threonine kinase activity; GO:0032147,activation of protein kinase activity; GO:0007049,cell cycle; GO:0051301,cell division; GO:0046777,protein autophosphorylation; GO:0051302,regulation of cell division; GO:0045995,regulation of embryo…	Armadillo/beta-catenin-like repeat
Cluster-1.46857	0.07	0	0	56.88	111.08	27.98	2	0	0	1524.12	3255.6	840.77	11.9027	1.27671e-19	1.68237e-17	up	--	--	--	--	--	--	--
Cluster-1.8686	0	0	0	28.56	53.75	15.45	0	0	0	864.43	1782.35	524.86	12.9477	1.28037e-19	1.68361e-17	up	--	isoform u of transcriptional activator haca [Quercus suber]	--	--	--	--	Apg6 coiled-coil region
Cluster-1.61600	0.05	0	0	110.4	567.18	84.76	1	0	0	2185	12223	1875.22	14.3756	1.30299e-19	1.70971e-17	up	--	hypothetical protein FVEG_02849 [Fusarium verticillioides 7600]	--	SubName: Full=Uncharacterized protein {ECO:0000313|EMBL:ACF85846.1};	--	--	--
Cluster-1.37350	8.13	6.67	7.73	0	0	0	551.05	463.81	564.03	0	0	0	-11.0791	1.31056e-19	1.716e-17	down	K04728 ataxia telangiectasia mutated family protein [EC:2.7.11.1] | (RefSeq) serine/threonine-protein kinase ATM (A)	hypothetical protein PHAVU_008G155500g [Phaseolus vulgaris]	RecName: Full=Serine/threonine-protein kinase ATM; EC=2.7.11.1; AltName: Full=Ataxia telangiectasia mutated homolog; Short=AtATM;	SubName: Full=Uncharacterized protein {ECO:0000313|EMBL:ESW12953.1};	--	GO:0005634,nucleus; GO:0005524,ATP binding; GO:0003677,DNA binding; GO:0004674,protein serine/threonine kinase activity; GO:0006974,cellular response to DNA damage stimulus; GO:0051321,meiotic cell cycle	PWWP domain
Cluster-1.16561	14.44	8.64	8.44	0	0	0	994.2	610.28	625.66	0	0	0	-11.5895	1.34535e-19	1.75783e-17	down	K12842 U2-associated protein SR140 | (RefSeq) protein RRC1-like (A)	PREDICTED: protein RRC1-like isoform X2 [Vigna angularis]	RecName: Full=Protein RRC1 {ECO:0000303|PubMed:22324426}; AltName: Full=Reduced red-light responses in cry1cry2 background 1 {ECO:0000303|PubMed:22324426};	SubName: Full=Uncharacterized protein {ECO:0000313|EMBL:BAT75238.1};	Predicted splicing regulator, contains RRM, SWAP and RPR domains	GO:0016607,nuclear speck; GO:0003723,RNA binding; GO:0006397,mRNA processing; GO:0008380,RNA splicing	RNA polymerase II-binding domain.
Cluster-1.41841	155.7	217.23	163.86	1290.21	676.36	872.97	3575.99	5127.7	4142.68	27699.8	15832.5	20969.5	2.72857	1.36103e-19	1.77456e-17	up	K19892 glucan endo-1,3-beta-glucosidase 4 [EC:3.2.1.39] | (RefSeq) glucan endo-1,3-beta-glucosidase 4 isoform X2 (A)	hypothetical protein PHAVU_009G256400g [Phaseolus vulgaris]	RecName: Full=Glucan endo-1,3-beta-glucosidase, basic isoform; EC=3.2.1.39; AltName: Full=(1->3)-beta-glucan endohydrolase; Short=(1->3)-beta-glucanase; AltName: Full=Beta-1,3-endoglucanase; Flags: Precursor;	SubName: Full=Uncharacterized protein {ECO:0000313|EMBL:ESW10994.1};	--	GO:0005773,vacuole; GO:0042973,glucan endo-1,3-beta-D-glucosidase activity; GO:0005975,carbohydrate metabolic process; GO:0006952,defense response	Glycosyl hydrolases family 17
Cluster-5145.0	0	0	0	51.77	61.15	20.47	0	0	0	911	1169	402	12.5837	1.38038e-19	1.79601e-17	up	--	--	--	--	--	--	--
Cluster-1.59326	0	0	0	17.11	24.39	11.78	0	0	0	504.79	788.05	390.08	12.0133	1.39356e-19	1.80934e-17	up	--	--	--	--	--	--	--
Cluster-1.30088	0.98	1.95	0.15	326.76	92.44	140.96	10.91	22.37	1.96	3540.58	1075.1	1690.66	7.87517	1.40256e-19	1.81721e-17	up	K15025 probable RNA-binding protein EIF1AD | (RefSeq) germin-like protein subfamily 1 member 15 (A)	germin-like protein subfamily 1 member 7 [Vigna radiata var. radiata]	RecName: Full=Germin-like protein subfamily 1 member 7; Flags: Precursor;	SubName: Full=germin-like protein subfamily 1 member 7 {ECO:0000313|RefSeq:XP_014524027.1, ECO:0000313|RefSeq:XP_014524028.1};	--	GO:0048046,apoplast; GO:0005618,cell wall; GO:0030145,manganese ion binding; GO:0045735,nutrient reservoir activity	Cupin domain
Cluster-37169.0	0	0	0	18.39	39.93	15.12	0	0	0	599.07	1425.53	553.14	12.6412	1.45546e-19	1.8818e-17	up	K21631 Gti1/Pac2 family transcription factor | (RefSeq) extensin-like (A)	camp-independent regulatory protein pac2 [Quercus suber]	--	SubName: Full=cAMP-independent regulatory protein pac2 {ECO:0000313|EMBL:JAT62896.1};	Gluconate transport-inducing protein	--	Gti1/Pac2 family
Cluster-1.38559	0.18	0	0.03	66.43	113.61	24.78	6	0	1	2028	3799.76	849.1	10.3301	1.48913e-19	1.92132e-17	up	K02942 large subunit ribosomal protein LP1 | (RefSeq) 60S acidic ribosomal protein P1-like (A)	uncharacterized protein c17c9.11c [Quercus suber]	RecName: Full=60S acidic ribosomal protein P1; AltName: Full=L12;	SubName: Full=60S acidic ribosomal protein P1 {ECO:0000313|EMBL:JAT65346.1};	Predicted ubiquitin regulatory protein	GO:0022625,cytosolic large ribosomal subunit; GO:0032403,NA; GO:0003735,structural constituent of ribosome; GO:0006414,translational elongation	UBA/TS-N domain
Cluster-1.41266	0	0	0	14.08	22.47	7.73	0	0	0	722.72	1269	447	12.5616	1.52108e-19	1.95499e-17	up	K01193 beta-fructofuranosidase [EC:3.2.1.26] | (RefSeq) fructan 6-exohydrolase-like (A)	transcriptional activator protein dal81 [Quercus suber]	RecName: Full=Beta-fructofuranosidase, insoluble isoenzyme CWINV1; EC=3.2.1.26; AltName: Full=Cell wall beta-fructosidase 1; Short=AtbetaFRUCT1; AltName: Full=Cell wall invertase 1; Short=AtcwINV1; AltName: Full=Sucrose hydrolase 1; Flags: Precursor;	SubName: Full=beta-fructofuranosidase, insoluble isoenzyme 3-like {ECO:0000313|RefSeq:XP_008798487.1};	--	GO:0048046,apoplast; GO:0005618,cell wall; GO:0005886,plasma membrane; GO:0004564,beta-fructofuranosidase activity; GO:0004575,sucrose alpha-glucosidase activity; GO:0005975,carbohydrate metabolic process; GO:0050832,defense response to fungus; GO:0080167,response to karrikin; GO:0009611,response to wounding	Fungal specific transcription factor domain
Cluster-1.66666	0.03	0	0	49.75	220.08	41.79	1	0	0	1745.11	8468.92	1647	13.9109	1.52177e-19	1.95499e-17	up	K11252 histone H2B | (RefSeq) histone H2B (A)	hypothetical protein FPSE_07644 [Fusarium pseudograminearum CS3096]	RecName: Full=Histone H2B;	RecName: Full=Histone H2B {ECO:0000256|RuleBase:RU000451};	Histone H2B	GO:0000786,nucleosome; GO:0005634,nucleus; GO:0003677,DNA binding; GO:0046982,protein heterodimerization activity	Transcription initiation factor TFIID subunit A
Cluster-1.13581	0	0	0	4.23	5.07	3.76	0	0	0	336.02	444.26	336.31	11.4022	1.52471e-19	1.95499e-17	up	K06694 26S proteasome non-ATPase regulatory subunit 10 | (RefSeq) 26S proteasome non-ATPase regulatory subunit 10-like (A)	gamma-glutamylputrescine oxidoreductase [Quercus suber]	RecName: Full=Potassium channel GORK; AltName: Full=Guard cell outward rectifying K(+) channel; Short=AtGORK;	SubName: Full=Uncharacterized protein {ECO:0000313|EMBL:EFJ52028.1};	Ankyrin	GO:0005887,integral component of plasma membrane; GO:0005634,nucleus; GO:0015075,ion transmembrane transporter activity; GO:0015271,outward rectifier potassium channel activity; GO:0006811,ion transport; GO:0034765,regulation of ion transmembrane transport; GO:0042391,regulation of membrane potential; GO:0009737,response to abscisic acid; GO:0009409,response to cold; GO:0009753,response to jasmon…	Glucose inhibited division protein A
Cluster-2726.0	0	0	0	13.92	25.59	7.94	0	0	0	775	1569	498	12.7871	1.62013e-19	2.07303e-17	up	K03320 ammonium transporter, Amt family | (RefSeq) ammonium transporter 3-like (A)	putative amino-acid permease pb24d3.02c [Quercus suber]	RecName: Full=Amino-acid permease BAT1; AltName: Full=Bidirectional amino acid transporter 1; AltName: Full=GABA permease; Short=AtGABP;	SubName: Full=amino-acid permease BAT1 isoform X2 {ECO:0000313|RefSeq:XP_009774201.1};	Amino acid transporters	GO:0005887,integral component of plasma membrane; GO:0031966,mitochondrial membrane; GO:0005739,mitochondrion; GO:0015297,antiporter activity; GO:0015181,arginine transmembrane transporter activity; GO:0015185,gamma-aminobutyric acid transmembrane transporter activity; GO:0015180,L-alanine transmembrane transporter activity; GO:0005313,L-glutamate transmembrane transporter activity; GO:0015189,L-…	Amino acid permease
Cluster-47250.1	0	0	0	12.95	16.31	5.99	0	0	0	751	1041	391	12.3969	1.68424e-19	2.15061e-17	up	K11237 bud emergence protein 1 | (RefSeq) protein scd2/ral3-like (A)	protein scd2/ral3 [Quercus suber]	--	SubName: Full=Uncharacterized protein {ECO:0000313|EMBL:GAX94707.1};	NADPH oxidase	--	Variant SH3 domain
Cluster-1.32766	0.36	0.04	0.04	58.24	138.21	33.76	8	1	1	1203	3110.96	780	9.42478	1.74095e-19	2.21843e-17	up	K02941 large subunit ribosomal protein LP0 | (RefSeq) 60S acidic ribosomal protein P0-like (A)	60s acidic ribosomal protein p0 [Quercus suber]	RecName: Full=60S acidic ribosomal protein P0;	RecName: Full=60S acidic ribosomal protein P0 {ECO:0000256|PIRNR:PIRNR039087};	60S acidic ribosomal protein P0	GO:0005840,ribosome; GO:0042254,ribosome biogenesis	VirE N-terminal domain
Cluster-1.51127	6.47	5.58	7.15	0	0	0	510.26	451.04	605.72	0	0	0	-11.0645	1.80771e-19	2.29877e-17	down	K04424 sterile alpha motif and leucine zipper containing kinase AZK [EC:2.7.11.25] | (RefSeq) probable serine/threonine-protein kinase SIS8 (A)	hypothetical protein PHAVU_002G328800g [Phaseolus vulgaris]	RecName: Full=Probable serine/threonine-protein kinase SIS8 {ECO:0000305}; EC=2.7.11.1 {ECO:0000305}; AltName: Full=MAPKK kinase SIS8 {ECO:0000305}; AltName: Full=Protein SUGAR INSENSITIVE 8 {ECO:0000303|PubMed:24320620};	SubName: Full=Uncharacterized protein {ECO:0000313|EMBL:ESW32517.1};	Tyrosine kinase specific for activated (GTP-bound) p21cdc42Hs	GO:0005634,nucleus; GO:0005524,ATP binding; GO:0004672,protein kinase activity; GO:0004674,protein serine/threonine kinase activity; GO:0004712,protein serine/threonine/tyrosine kinase activity; GO:0004871,NA; GO:0035556,intracellular signal transduction; GO:0006468,protein phosphorylation; GO:0009651,response to salt stress; GO:0010182,sugar mediated signaling pathway	Haspin like kinase domain
Cluster-3000.0	0	0	0	51.21	102.27	33.77	0	0	0	693	1495	508	12.7095	1.83215e-19	2.32418e-17	up	--	--	--	--	--	--	--
Cluster-1.36012	0	0	0	96.69	227.23	83.6	0	0	0	593	1459	558	12.6599	1.83522e-19	2.32418e-17	up	--	--	--	--	--	--	--
Cluster-1.6450	0	0	0	9.72	14.99	7.07	0	0	0	492	835	403	12.0546	1.84277e-19	2.32898e-17	up	K07198 5'-AMP-activated protein kinase, catalytic alpha subunit [EC:2.7.11.11] | (RefSeq) CBL-interacting protein kinase 2 (A)	serine/threonine-protein kinase ksp1 [Quercus suber]	RecName: Full=CBL-interacting protein kinase 11; EC=2.7.11.1; AltName: Full=OsCIPK11;	RecName: Full=Non-specific serine/threonine protein kinase {ECO:0000256|SAAS:SAAS00351747}; EC=2.7.11.1 {ECO:0000256|SAAS:SAAS00351747};	Serine/threonine protein kinase	GO:0005622,intracellular; GO:0005524,ATP binding; GO:0004674,protein serine/threonine kinase activity; GO:0035556,intracellular signal transduction; GO:0018105,peptidyl-serine phosphorylation; GO:0018107,peptidyl-threonine phosphorylation	Lipopolysaccharide kinase (Kdo/WaaP) family
Cluster-32331.0	0	0	0	12.41	16.37	6.17	0	0	0	696	1011	390	12.3386	1.88829e-19	2.38164e-17	up	--	--	--	--	FOG: FHA domain	--	Inner membrane component of T3SS, cytoplasmic domain
Cluster-35495.0	0	0	0	14.49	25.88	6.24	0	0	0	1055	2078	512	13.1531	1.96816e-19	2.47732e-17	up	K13726 metallopeptidase MepB [EC:3.4.24.-] | (RefSeq) saccharolysin-like (A)	uncharacterized protein rsn1 [Quercus suber]	RecName: Full=Mitochondrial intermediate peptidase, mitochondrial {ECO:0000305}; EC=3.4.24.- {ECO:0000305}; AltName: Full=AtOCT1 {ECO:0000303|PubMed:25732537}; Flags: Precursor;	SubName: Full=Uncharacterized protein {ECO:0000313|EnsemblProtists:Phyra54926};	Uncharacterized conserved protein	GO:0009507,chloroplast; GO:0009535,chloroplast thylakoid membrane; GO:0005739,mitochondrion; GO:0004177,aminopeptidase activity; GO:0046872,metal ion binding; GO:0004222,metalloendopeptidase activity; GO:0006518,peptide metabolic process; GO:0006627,protein processing involved in protein targeting to mitochondrion	Cytosolic domain of 10TM putative phosphate transporter
Cluster-1.34229	43.17	52.35	52.71	106.17	102.39	114.26	1205.15	1501.34	1610.15	2751.26	2900.7	3318.94	1.46275	1.99084e-19	2.50077e-17	up	K10525 allene oxide cyclase [EC:5.3.99.6] | (RefSeq) hypothetical protein (A)	hypothetical protein PHAVU_003G111500g [Phaseolus vulgaris]	RecName: Full=Allene oxide cyclase, chloroplastic {ECO:0000303|Ref.1, ECO:0000303|Ref.2}; Short=OsAOC {ECO:0000303|Ref.1}; EC=5.3.99.6 {ECO:0000269|PubMed:23347338}; AltName: Full=Protein COLEOPTILE PHOTOMORPHOGENESIS 2 {ECO:0000303|PubMed:23347338}; AltName: Full=Protein HEBIBA {ECO:0000303|PubMed:14605232}; Flags: Precursor;	SubName: Full=Uncharacterized protein {ECO:0000313|EMBL:ESW26345.1};	--	GO:0009507,chloroplast; GO:0046423,allene-oxide cyclase activity; GO:0009734,auxin-activated signaling pathway; GO:0007623,circadian rhythm; GO:0050832,defense response to fungus; GO:0080186,developmental vegetative growth; GO:0009908,flower development; GO:0009864,induced systemic resistance, jasmonic acid mediated signaling pathway; GO:0009695,jasmonic acid biosynthetic process; GO:0048573,phot…	Allene oxide cyclase
Cluster-1.20227	0.23	0	0	103.8	281.99	70.29	3	0	0	1297	3798	975	11.4215	2.03418e-19	2.55003e-17	up	K04565 superoxide dismutase, Cu-Zn family [EC:1.15.1.1] | (RefSeq) superoxide dismutase [Cu-Zn] (A)	superoxide dismutase [cu-zn]	RecName: Full=Superoxide dismutase [Cu-Zn]; EC=1.15.1.1;	RecName: Full=Superoxide dismutase [Cu-Zn] {ECO:0000256|RuleBase:RU000393}; EC=1.15.1.1 {ECO:0000256|RuleBase:RU000393};	Cu2+/Zn2+ superoxide dismutase SOD1	GO:0005737,cytoplasm; GO:0046872,metal ion binding; GO:0004784,superoxide dismutase activity	Copper/zinc superoxide dismutase (SODC)
Cluster-1.76604	0	0	0	49.47	40.81	15	0	0	0	1105.77	995.12	375.19	12.5733	2.07445e-19	2.59525e-17	up	K03120 transcription initiation factor TFIID TATA-box-binding protein | (RefSeq) GTF1502.2; TATA-box binding protein, component of TFIID and TFIIIB (A)	TATA-box binding protein, component of TFIID and TFIIIB [Physcomitrella patens]	RecName: Full=TATA-box-binding protein 1; AltName: Full=TATA sequence-binding protein 1; Short=TBP-1; AltName: Full=TATA-binding factor 1; AltName: Full=TATA-box factor 1; AltName: Full=Transcription initiation factor TFIID TBP-1 subunit;	SubName: Full=TATA-box binding protein, component of TFIID and TFIIIB {ECO:0000313|EMBL:EDQ80794.1};	TATA-box binding protein (TBP), component of TFIID and TFIIIB	GO:0005634,nucleus; GO:0003677,DNA binding; GO:0006352,DNA-templated transcription, initiation	Domain of unknown function (DUF3378)
Cluster-1.68061	0	0	0	16.17	30.06	12.01	0	0	0	558.3	1138.42	465.87	12.3839	2.1185e-19	2.645e-17	up	--	hypothetical protein CFP56_11365 [Quercus suber]	--	--	--	--	bZIP transcription factor
Cluster-1.44235	0	0.04	0	20.66	40.36	13.35	0	2	0	1026	2205	746	11.4138	2.12676e-19	2.64996e-17	up	K01288 carboxypeptidase D [EC:3.4.16.6] | (RefSeq) pheromone-processing carboxypeptidase kex1-like (A)	pheromone-processing carboxypeptidase kex1 [Quercus suber]	RecName: Full=Serine carboxypeptidase 3; EC=3.4.16.5; AltName: Full=CP-MIII; AltName: Full=Serine carboxypeptidase III; Flags: Precursor;	RecName: Full=Carboxypeptidase {ECO:0000256|RuleBase:RU361156}; EC=3.4.16.- {ECO:0000256|RuleBase:RU361156};	Serine carboxypeptidases (lysosomal cathepsin A)	GO:0005576,extracellular region; GO:0004185,serine-type carboxypeptidase activity	Domain of unknown function (DUF4381)
Cluster-1.43689	0	0	0	9.97	16.17	15.87	0	0	0	279.73	496.61	499.46	11.5821	2.2262e-19	2.76828e-17	up	K19996 phosphatidylinositol transfer protein SFH5 | (RefSeq) patellin-6-like (A)	hypothetical protein PHAVU_010G063300g [Phaseolus vulgaris]	RecName: Full=Patellin-6;	SubName: Full=Uncharacterized protein {ECO:0000313|EMBL:ESW06626.1};	Phosphatidylinositol transfer protein SEC14 and related proteins	GO:0005737,cytoplasm; GO:0005886,plasma membrane; GO:0008289,lipid binding; GO:0007049,cell cycle; GO:0051301,cell division	CRAL/TRIO, N-terminal domain
Cluster-1.24354	16.98	15.73	22.21	67.14	64.63	62.03	387.43	368.89	557.75	1432.2	1503.1	1480.36	2.16463	2.24499e-19	2.78604e-17	up	K09422 transcription factor MYB, plant | (RefSeq) hypothetical protein (A)	hypothetical protein PHAVU_006G120800g [Phaseolus vulgaris]	RecName: Full=Transcription factor MYB78 {ECO:0000303|PubMed:9839469}; AltName: Full=Myb-related protein 78 {ECO:0000303|PubMed:9839469}; Short=AtMYB78 {ECO:0000303|PubMed:9839469};	SubName: Full=Uncharacterized protein {ECO:0000313|EMBL:ESW19390.1};	Transcription factor, Myb superfamily	GO:0005634,nucleus; GO:0003700,DNA-binding transcription factor activity; GO:0043565,sequence-specific DNA binding; GO:0009737,response to abscisic acid; GO:1902074,response to salt; GO:0009651,response to salt stress; GO:0006351,transcription, DNA-templated	Myb-like DNA-binding domain
Cluster-1.61001	17.81	16.14	12.74	2.22	1.15	1.61	691.73	643.7	537.09	79.12	45.15	64.7	-2.91975	2.2849e-19	2.82989e-17	down	K00924 kinase [EC:2.7.1.-] | (RefSeq) receptor protein kinase CLAVATA1 (A)	hypothetical protein PHAVU_003G231400g [Phaseolus vulgaris]	RecName: Full=Leucine-rich repeat receptor-like serine/threonine-protein kinase BAM1; EC=2.7.11.1; AltName: Full=Protein BARELY ANY MERISTEM 1; Flags: Precursor;	SubName: Full=Uncharacterized protein {ECO:0000313|EMBL:ESW27777.1};	--	GO:0016021,integral component of membrane; GO:0005886,plasma membrane; GO:0005524,ATP binding; GO:0043621,protein self-association; GO:0004674,protein serine/threonine kinase activity; GO:0033612,receptor serine/threonine kinase binding; GO:0030154,cell differentiation; GO:0048437,floral organ development; GO:0048229,gametophyte development; GO:0010075,regulation of meristem growth	Leucine Rich repeat
Cluster-1.25223	5.26	4.72	5.24	0.47	0.22	0.23	240.36	221.53	259.29	19.8	10.24	10.61	-3.73187	2.33327e-19	2.87847e-17	down	--	--	--	--	--	--	--
Cluster-1.55045	9.84	12.97	12.91	36.64	31.11	33.54	174	236	254	613	565	626	1.85211	2.33344e-19	2.87847e-17	up	--	hypothetical protein PHAVU_007G068800g [Phaseolus vulgaris]	--	SubName: Full=Uncharacterized protein {ECO:0000313|EMBL:ESW15386.1};	--	--	--
Cluster-1.55158	9.59	9.48	10.25	0.99	0.47	0.42	793.56	805.13	911.35	74.71	38.96	35.46	-3.66086	2.36406e-19	2.91044e-17	down	K08827 serine/threonine-protein kinase PRP4 [EC:2.7.11.1] | (RefSeq) hypothetical protein (A)	hypothetical protein PHAVU_007G026100g [Phaseolus vulgaris]	RecName: Full=Serine/threonine-protein kinase AFC3; EC=2.7.12.1;	SubName: Full=Uncharacterized protein {ECO:0000313|EMBL:ESW14892.1};	U4/U6-associated splicing factor PRP4	GO:0005524,ATP binding; GO:0004674,protein serine/threonine kinase activity; GO:0004712,protein serine/threonine/tyrosine kinase activity; GO:0046777,protein autophosphorylation	Protein tyrosine kinase
Cluster-1.16094	0	0	0	19.39	54.46	16.04	0	0	0	735.38	2268	684	13.1689	2.40847e-19	2.95921e-17	up	K15620 golgi phosphoprotein 3 | (RefSeq) vacuolar protein sorting-associated protein 74-like (A)	acyl carrier protein, mitochondrial [Quercus suber]	RecName: Full=Acyl carrier protein 1, mitochondrial; AltName: Full=MtACP-1; Short=ACP; AltName: Full=NADH-ubiquinone oxidoreductase 9.6 kDa subunit; Flags: Precursor;	RecName: Full=Acyl carrier protein {ECO:0000256|RuleBase:RU000722};	Acyl carrier protein/NADH-ubiquinone oxidoreductase, NDUFAB1/SDAP subunit	GO:0005829,cytosol; GO:0005759,mitochondrial matrix; GO:0005739,mitochondrion; GO:0070469,respiratory chain; GO:0000035,acyl binding; GO:0000036,acyl carrier activity; GO:0031177,phosphopantetheine binding; GO:0006633,fatty acid biosynthetic process; GO:0009245,lipid A biosynthetic process; GO:0055114,oxidation-reduction process	Acyl-carrier
Cluster-16278.0	0	0	0	32.01	27.49	15.04	0	0	0	605.25	565.56	317.64	11.8283	2.42008e-19	2.96758e-17	up	--	beta-Ig-H3/Fasciclin [Ostreococcus tauri]	--	SubName: Full=Beta-Ig-H3/fasciclin {ECO:0000313|EMBL:OEU19360.1}; Flags: Fragment;	Fasciclin and related adhesion glycoproteins	--	Fasciclin domain
Cluster-1.67600	7.22	6.03	7.59	0	0	0	509.89	437.13	576.85	0	0	0	-11.0255	2.43919e-19	2.98508e-17	down	K12600 superkiller protein 3 | (RefSeq) hypothetical protein (A)	hypothetical protein PHAVU_002G054600g [Phaseolus vulgaris]	RecName: Full=Tetratricopeptide repeat protein SKI3 {ECO:0000305}; AltName: Full=Protein SKI3 homolog {ECO:0000303|PubMed:22511887}; Short=AtSKI3 {ECO:0000303|PubMed:22511887};	SubName: Full=Uncharacterized protein {ECO:0000313|EMBL:ESW29235.1};	TPR repeat-containing protein	GO:0005737,cytoplasm; GO:0055087,Ski complex; GO:0003677,DNA binding; GO:0070478,nuclear-transcribed mRNA catabolic process, 3'-5' exonucleolytic nonsense-mediated decay; GO:0016441,posttranscriptional gene silencing; GO:0006355,regulation of transcription, DNA-templated; GO:0006351,transcription, DNA-templated	Tetratricopeptide repeat
Cluster-9944.0	0.03	0	0	22.25	27.17	15.6	1	0	0	735	984	579	11.4931	2.46544e-19	3.01125e-17	up	--	hypothetical protein CFP56_21219 [Quercus suber]	--	--	--	--	--
Cluster-1.32305	0	0	0	11.41	14.38	5.47	0	0	0	690	958	373	12.2845	2.49082e-19	3.03625e-17	up	--	--	--	--	--	--	--
Cluster-1.48877	0	0	0	15.12	17.2	9.35	0	0	0	468.21	583.5	324.82	11.7177	2.57005e-19	3.12522e-17	up	--	uncharacterized protein pb2b4.07 [Quercus suber]	--	SubName: Full=Uncharacterized protein {ECO:0000313|EMBL:EKX40350.1, ECO:0000313|EnsemblProtists:EKX40350};	Uncharacterized conserved protein	GO:0043130,ubiquitin binding	Ubiquitin-2 like Rad60 SUMO-like
Cluster-1.37719	0	0	0	25.53	71.98	12.99	0	0	0	1278	3965	732	13.8797	2.5788e-19	3.12522e-17	up	--	hypothetical protein CFP56_21882 [Quercus suber]	--	SubName: Full=Uncharacterized protein {ECO:0000313|EMBL:KOM29801.1};	C-type lectin	--	--
Cluster-1.31264	0	0	0	17.88	30.5	9.09	0	0	0	801	1502	458	12.7457	2.57898e-19	3.12522e-17	up	--	uncharacterized protein CFP56_56004 [Quercus suber]	--	--	--	--	Protein of unknown function (DUF3295)
Cluster-1.38699	4.6	5.56	4.52	0	0	0	451.52	560.07	475.79	0	0	0	-10.9926	2.62117e-19	3.17013e-17	down	K15188 cyclin T | (RefSeq) hypothetical protein (A)	hypothetical protein PHAVU_007G054800g [Phaseolus vulgaris]	RecName: Full=Cyclin-T1-4; Short=CycT1;4;	SubName: Full=Uncharacterized protein {ECO:0000313|EMBL:ESW15222.1};	CDK9 kinase-activating protein cyclin T	GO:0000307,cyclin-dependent protein kinase holoenzyme complex; GO:0005634,nucleus; GO:0016538,cyclin-dependent protein serine/threonine kinase regulator activity; GO:0007049,cell cycle; GO:0051301,cell division; GO:0045737,positive regulation of cyclin-dependent protein serine/threonine kinase activity; GO:1901409,positive regulation of phosphorylation of RNA polymerase II C-terminal domain; GO:0…	Cyclin, N-terminal domain
Cluster-1.40484	0	0	0	27.94	66.26	18.8	0	0	0	772.24	2004	583	13.0339	2.63926e-19	3.18114e-17	up	K10246 fatty acid elongase 3 [EC:2.3.1.199] | (RefSeq) putative elongation of fatty acids protein 1 (A)	putative elongation of fatty acids protein 1 [Quercus suber]	--	SubName: Full=Putative elongation of fatty acids protein 1 {ECO:0000313|EMBL:JAT62543.1};	Fatty acyl-CoA elongase/Polyunsaturated fatty acid specific elongation enzyme	GO:0016021,integral component of membrane	GNS1/SUR4 family
Cluster-1.39821	0	0	0	17.78	21.63	6.76	0	0	0	912.86	1221.78	390.58	12.6116	2.64057e-19	3.18114e-17	up	--	hypothetical protein GPECTOR_9g747 [Gonium pectorale]	--	SubName: Full=Uncharacterized protein {ECO:0000313|EMBL:KXZ52701.1};	--	--	AAA ATPase domain
Cluster-39027.0	0	0	0	18.91	25.16	12.7	0	0	0	466.49	678	350.93	11.8401	2.68425e-19	3.22367e-17	up	K15104 solute carrier family 25 (mitochondrial oxoglutarate transporter), member 11 | (RefSeq) putative mitochondrial 2-oxoglutarate/malate carrier protein (A)	putative mitochondrial 2-oxoglutarate/malate carrier protein [Quercus suber]	RecName: Full=Mitochondrial dicarboxylate/tricarboxylate transporter DTC; AltName: Full=Dicarboxylate/tricarboxylate carrier;	SubName: Full=Uncharacterized protein {ECO:0000313|EMBL:JAG94715.1};	Mitochondrial oxoglutarate/malate carrier proteins	GO:0005618,cell wall; GO:0009507,chloroplast; GO:0009941,chloroplast envelope; GO:0016021,integral component of membrane; GO:0005743,mitochondrial inner membrane; GO:0005739,mitochondrion; GO:0009506,plasmodesma; GO:0005774,vacuolar membrane; GO:0005310,dicarboxylic acid transmembrane transporter activity; GO:0015367,oxoglutarate:malate antiporter activity; GO:0015142,tricarboxylic acid transmemb…	Mitochondrial carrier protein
Cluster-1.1404	0	0.02	0	13.76	16.33	6.31	0	2	0	1031.68	1350.34	533	10.9552	2.68631e-19	3.22367e-17	up	--	isoform 2 of zinc finger protein zas1 [Quercus suber]	--	--	FOG: Zn-finger	--	Fungal specific transcription factor domain
Cluster-19335.0	0	0	0	20.53	17.38	13.94	0	0	0	375.78	346	285	11.2497	2.70145e-19	3.23556e-17	up	--	--	--	--	--	--	--
Cluster-1.37802	0.24	0.04	0	61.1	155.79	39.75	6	1.02	0	1429	3978	1041	10.2747	2.71066e-19	3.24032e-17	up	K02989 small subunit ribosomal protein S5e | (RefSeq) 40S ribosomal protein S5-like (A)	40s ribosomal protein s5 [Quercus suber]	RecName: Full=40S ribosomal protein S5; Flags: Fragment;	SubName: Full=40S ribosomal protein S5 {ECO:0000313|EMBL:JAT63804.1};	Ribosomal protein S7	GO:0015935,small ribosomal subunit; GO:0003723,RNA binding; GO:0003735,structural constituent of ribosome; GO:0006412,translation	Ribosomal protein S7p/S5e
Cluster-10441.0	0	0	0	16.76	14.96	6.01	0	0	0	864	849	349	12.3081	2.73295e-19	3.26065e-17	up	--	k(+)/h(+) antiporter 1 [Quercus suber]	RecName: Full=Cation/H(+) antiporter 18; AltName: Full=Protein CATION/H+ EXCHANGER 18; Short=AtCHX18;	SubName: Full=K(+)/H(+) antiporter 1 {ECO:0000313|EMBL:JAT46419.1};	Predicted K+/H+-antiporter	GO:0016021,integral component of membrane; GO:0005770,late endosome; GO:0015299,solute:proton antiporter activity; GO:0015672,monovalent inorganic cation transport; GO:0006813,potassium ion transport; GO:0006885,regulation of pH	Sodium/hydrogen exchanger family
Cluster-1.44017	0	0	0	13.08	33.88	11.07	0	0	0	650.63	1854.57	620.16	12.9264	2.78947e-19	3.32167e-17	up	--	zinc finger protein 143 [Quercus suber]	--	SubName: Full=Uncharacterized protein {ECO:0000313|EMBL:GAY06281.1};	FOG: Zn-finger	--	Zinc finger, C2H2 type
Cluster-1.38050	31.4	30.68	31.92	11.64	8.93	9.45	1824.3	1830.18	2000.53	617.19	521.24	564.37	-1.32671	2.80406e-19	3.33263e-17	down	K20893 probable galacturonosyltransferase-like 1 [EC:2.4.1.-] | (RefSeq) probable galacturonosyltransferase-like 1 (A)	probable galacturonosyltransferase-like 9 [Vigna radiata var. radiata]	RecName: Full=Probable galacturonosyltransferase-like 9; EC=2.4.1.-; AltName: Full=Like glycosyl transferase 8;	RecName: Full=Hexosyltransferase {ECO:0000256|RuleBase:RU362027}; EC=2.4.1.- {ECO:0000256|RuleBase:RU362027};	--	GO:0005794,Golgi apparatus; GO:0000139,Golgi membrane; GO:0016021,integral component of membrane; GO:0047262,polygalacturonate 4-alpha-galacturonosyltransferase activity; GO:0016757,transferase activity, transferring glycosyl groups; GO:0071555,cell wall organization; GO:0045489,pectin biosynthetic process; GO:0000271,polysaccharide biosynthetic process	Glucosyltransferase 24
Cluster-1.35181	0	0	0	49.56	106.52	17.88	0	0	0	1484	3493	601	13.778	2.8749e-19	3.41026e-17	up	K00279 cytokinin dehydrogenase [EC:1.5.99.12] | (RefSeq) cytokinin dehydrogenase 1-like (A)	fad-dependent monooxygenase yanf [Quercus suber]	RecName: Full=Cytokinin dehydrogenase 3; EC=1.5.99.12; AltName: Full=Cytokinin oxidase 3; Short=AtCKX3; Short=CKO 3; Flags: Precursor;	SubName: Full=Uncharacterized protein {ECO:0000313|EMBL:EOD12928.1, ECO:0000313|EnsemblProtists:EOD12928};	Proteins containing the FAD binding domain	GO:0005783,endoplasmic reticulum; GO:0005773,vacuole; GO:0019139,cytokinin dehydrogenase activity; GO:0050660,flavin adenine dinucleotide binding; GO:0016614,oxidoreductase activity, acting on CH-OH group of donors; GO:0008131,primary amine oxidase activity; GO:0009823,cytokinin catabolic process	Berberine and berberine like
Cluster-32762.0	4.88	9.43	8.9	124.59	79.58	71.27	25	50	56	678	450	420	3.98794	2.89137e-19	3.41774e-17	up	--	--	--	--	--	--	--
Cluster-1.48091	12.51	8.84	15.76	0	0	0	638.39	462.98	869.49	0.02	0	0	-11.3909	2.89485e-19	3.41774e-17	down	K15170 mediator of RNA polymerase II transcription subunit 27 | (RefSeq) hypothetical protein (A)	hypothetical protein PHAVU_001G195400g [Phaseolus vulgaris]	RecName: Full=Mediator of RNA polymerase II transcription subunit 27; AltName: Full=Mediator of RNA polymerase II transcription subunit 3;	SubName: Full=Uncharacterized protein {ECO:0000313|EMBL:ESW34961.1};	--	GO:0016592,mediator complex; GO:0006355,regulation of transcription, DNA-templated; GO:0006351,transcription, DNA-templated	--
Cluster-1.3024	22.16	17.82	21.89	0.43	1.1	0.57	592.63	489.57	641.3	10.7	29.74	15.75	-4.48886	2.8978e-19	3.41774e-17	down	K14963 COMPASS component SWD3 | (RefSeq) transcription factor bHLH18-like (A)	hypothetical protein PHAVU_003G231200g [Phaseolus vulgaris]	RecName: Full=Transcription factor bHLH25; AltName: Full=Basic helix-loop-helix protein 25; Short=AtbHLH25; Short=bHLH 25; AltName: Full=Transcription factor EN 29; AltName: Full=bHLH transcription factor bHLH025;	SubName: Full=Uncharacterized protein {ECO:0000313|EMBL:ESW27775.1};	--	GO:0005634,nucleus; GO:0003677,DNA binding; GO:0003700,DNA-binding transcription factor activity; GO:0046983,protein dimerization activity; GO:0006355,regulation of transcription, DNA-templated; GO:0006351,transcription, DNA-templated	Helix-loop-helix DNA-binding domain
Cluster-1.39021	0	0	0	132.13	324.96	79.38	0	0	0	894.83	2316.7	587.28	13.2156	3.04816e-19	3.58824e-17	up	--	--	--	--	--	--	--
Cluster-1.4238	0	0	0	15.76	29.49	13.83	0	0	0	453	928	446	12.1349	3.0703e-19	3.60742e-17	up	--	--	--	--	--	--	--
Cluster-1.58241	0	0	0	71.5	138.23	45.81	0	0	0	660.97	1364	467	12.5953	3.08326e-19	3.61528e-17	up	K17095 annexin A7/11 | (RefSeq) annexin A13-like (A)	isoform 2 of annexin a7 [Quercus suber]	--	RecName: Full=Annexin {ECO:0000256|RuleBase:RU003540};	Annexin	GO:0005509,calcium ion binding; GO:0005544,calcium-dependent phospholipid binding	Annexin
Cluster-1.6737	0.12	0.07	0	72.48	172.36	34.44	1.63	1	0	921.93	2364.3	486.46	10.7518	3.08869e-19	3.61528e-17	up	K02918 large subunit ribosomal protein L35e | (RefSeq) 60S ribosomal protein L35-like (A)	hypothetical protein FGSG_01021 [Fusarium graminearum PH-1]	RecName: Full=60S ribosomal protein L35;	SubName: Full=60S ribosomal protein L35 {ECO:0000313|EMBL:EME32016.1};	60S ribosomal protein L35	GO:0005840,ribosome; GO:0003735,structural constituent of ribosome; GO:0006412,translation	Ribosomal L29 protein
Cluster-44943.1	0	0	0	58.09	159.92	42.5	0	0	0	800.23	2380.45	651	13.227	3.10641e-19	3.62916e-17	up	K02127 F-type H+-transporting ATPase subunit b | (RefSeq) ATP synthase subunit 4, mitochondrial-like (A)	atp synthase subunit 4, mitochondrial [Quercus suber]	--	SubName: Full=ATP synthase subunit 4, mitochondrial {ECO:0000313|EMBL:JAT44194.1};	Mitochondrial F1F0-ATP synthase, subunit b/ATP4	GO:0000276,mitochondrial proton-transporting ATP synthase complex, coupling factor F(o); GO:0015078,proton transmembrane transporter activity; GO:0015986,ATP synthesis coupled proton transport	Mitochondrial ATP synthase B chain precursor (ATP-synt_B)
Cluster-1.50547	12.13	8.7	8.39	0	0	0	686.07	505.3	511.94	0	0	0	-11.1959	3.24357e-19	3.78225e-17	down	K15333 tRNA guanosine-2'-O-methyltransferase [EC:2.1.1.34] | (RefSeq) uncharacterized LOC105043884 (A)	hypothetical protein PHAVU_003G141800g [Phaseolus vulgaris]	RecName: Full=Subtilisin-like protease SBT2.5 {ECO:0000303|PubMed:16193095}; EC=3.4.21.- {ECO:0000305}; AltName: Full=Subtilase subfamily 2 member 5 {ECO:0000303|PubMed:16193095}; Short=AtSBT2.5 {ECO:0000303|PubMed:16193095}; AltName: Full=Subtilisin-like serine protease 3 {ECO:0000303|PubMed:12702015}; Short=At-SLP3 {ECO:0000303|PubMed:12702015}; Flags: Precursor;	SubName: Full=Uncharacterized protein {ECO:0000313|EMBL:ESW26715.1};	--	GO:0005618,cell wall; GO:0016020,membrane; GO:0004252,serine-type endopeptidase activity; GO:0008236,serine-type peptidase activity	PA domain
Cluster-1.76458	0	0	0	10.96	18.46	9.27	0	0	0	427.31	790.39	406.24	11.9606	3.25793e-19	3.79184e-17	up	--	--	--	--	--	--	--
Cluster-1.40757	1.16	0.88	1.78	15.8	25.18	18.49	21.51	16.82	36.76	277.13	479.89	362.13	4.31116	3.50749e-19	4.07462e-17	up	--	--	--	--	--	--	--
Cluster-21760.0	0	0	0	12.66	21.69	8.77	0	0	0	535	1007	417	12.2405	3.61666e-19	4.19181e-17	up	K07127 5-hydroxyisourate hydrolase [EC:3.5.2.17] | (RefSeq) probable 5-hydroxyisourate hydrolase (A)	putative 5-hydroxyisourate hydrolase [Quercus suber]	RecName: Full=Uric acid degradation bifunctional protein TTL; AltName: Full=Transthyretin-like protein; Includes: RecName: Full=2-oxo-4-hydroxy-4-carboxy-5-ureidoimidazoline decarboxylase; Short=OHCU decarboxylase; EC=4.1.1.97; Includes: RecName: Full=5-hydroxyisourate hydrolase; Short=HIU hydrolase; Short=HIUHase; EC=3.5.2.17;	SubName: Full=Uncharacterized protein {ECO:0000313|EMBL:GAQ80565.1};	Transthyretin and related proteins	GO:0005829,cytosol; GO:0031234,extrinsic component of cytoplasmic side of plasma membrane; GO:0005777,peroxisome; GO:0051997,2-oxo-4-hydroxy-4-carboxy-5-ureidoimidazoline decarboxylase activity; GO:0033971,hydroxyisourate hydrolase activity; GO:0019428,allantoin biosynthetic process; GO:0009742,brassinosteroid mediated signaling pathway; GO:0051289,protein homotetramerization; GO:0006144,purine n…	HIUase/Transthyretin family
Cluster-36501.0	0.04	0	0.04	44.91	65.62	21.13	1	0	1	937	1492	493	10.966	3.62194e-19	4.19181e-17	up	--	respiratory supercomplex factor 2 like [Quercus suber]	--	SubName: Full=Altered inheritance rate of mitochondria protein 38 {ECO:0000313|EMBL:JAT59817.1};	--	GO:0016021,integral component of membrane	Hypoxia induced protein conserved region
Cluster-40995.0	0	0	0	118.88	222.58	60.43	0	0	0	838	1655	466	12.8486	3.63952e-19	4.2043e-17	up	--	hypothetical protein CFP56_57641 [Quercus suber]	--	SubName: Full=Predicted protein {ECO:0000313|EMBL:EDQ68643.1};	--	--	Stress responsive A/B Barrel Domain
Cluster-1.35076	28.02	23.43	29.94	5.8	5.06	4.64	991	851	1152	189	181	170	-2.05909	3.75514e-19	4.32976e-17	down	K04733 interleukin-1 receptor-associated kinase 4 [EC:2.7.11.1] | (RefSeq) probable LRR receptor-like serine/threonine-protein kinase RKF3 (A)	hypothetical protein PHAVU_001G147000g [Phaseolus vulgaris]	RecName: Full=Probable LRR receptor-like serine/threonine-protein kinase RKF3; EC=2.7.11.1; AltName: Full=Receptor-like kinase in flowers 3; Flags: Precursor;	SubName: Full=Uncharacterized protein {ECO:0000313|EMBL:ESW34372.1};	Serine/threonine protein kinase	GO:0016021,integral component of membrane; GO:0005886,plasma membrane; GO:0005524,ATP binding; GO:0004674,protein serine/threonine kinase activity; GO:0004702,NA	Protein kinase domain
Cluster-7512.1	0	0	0	88.62	212.1	67.83	0	0	0	644.57	1629.87	540.25	12.7744	3.81488e-19	4.39045e-17	up	--	hypothetical protein COCSUDRAFT_55952 [Coccomyxa subellipsoidea C-169]	--	SubName: Full=Uncharacterized protein {ECO:0000313|EMBL:JAG93020.1};	--	--	Protein of unknown function (DUF3759)
Cluster-1.16311	7.16	5.52	7.29	0	0	0	529.83	419.54	580.84	0	0	0	-11.0329	3.94821e-19	4.53545e-17	down	--	hypothetical protein PHAVU_002G069600g [Phaseolus vulgaris]	--	SubName: Full=Uncharacterized protein {ECO:0000313|EMBL:ESW29425.1};	--	--	Plant protein of unknown function (DUF863)
Cluster-1.68451	8.61	5.64	8.93	0	0	0	640.74	430.48	713.95	0	0	0	-11.254	4.10654e-19	4.70858e-17	down	--	hypothetical protein PHAVU_001G149900g [Phaseolus vulgaris]	RecName: Full=F-box protein At2g27310;	SubName: Full=Uncharacterized protein {ECO:0000313|EMBL:ESW34405.1};	--	--	F-box domain
Cluster-1.31777	0	0	0	75.17	433.51	74.2	0	0	0	1224	7657	1347	14.6641	4.11557e-19	4.7102e-17	up	--	hypothetical protein FVEG_02849 [Fusarium verticillioides 7600]	--	SubName: Full=Uncharacterized protein {ECO:0000313|EMBL:ACF85846.1};	--	--	--
Cluster-1.32714	0	0	0.05	15.22	20.86	6.74	0	0	4	1106	1671	552	10.1828	4.21556e-19	4.81235e-17	up	--	PREDICTED: uncharacterized protein LOC101263992 [Solanum lycopersicum]	--	--	--	--	--
Cluster-1.39317	0	0	0	15.11	22.43	14.71	0	0	0	327.91	530.74	357.2	11.5319	4.22041e-19	4.81235e-17	up	K01915 glutamine synthetase [EC:6.3.1.2] | (RefSeq) glutamine synthetase-like (A)	PREDICTED: glutamine synthetase nodule isozyme-like [Gossypium raimondii]	RecName: Full=Glutamine synthetase cytosolic isozyme 1-1; EC=6.3.1.2; AltName: Full=Glutamate--ammonia ligase GLN1;1; Short=OsGLN1;1; AltName: Full=Glutamine synthetase shoot isozyme; AltName: Full=OsGS1;1;	RecName: Full=Glutamine synthetase {ECO:0000256|RuleBase:RU004356}; EC=6.3.1.2 {ECO:0000256|RuleBase:RU004356};	Glutamine synthetase	GO:0005737,cytoplasm; GO:0005524,ATP binding; GO:0004356,glutamate-ammonia ligase activity; GO:0006542,glutamine biosynthetic process	Glutamine synthetase, beta-Grasp domain
Cluster-1.63607	4.99	7.42	7.09	36.68	24.95	35.13	43	66	71	315	228	332	2.68229	4.37024e-19	4.97403e-17	up	K22889 trichothecene 3-O-acetyltransferase [EC:2.3.1.-] | (RefSeq) hypothetical protein (A)	hypothetical protein PHAVU_009G066900g [Phaseolus vulgaris]	RecName: Full=Uncharacterized acetyltransferase At3g50280; EC=2.3.1.-;	SubName: Full=Uncharacterized protein {ECO:0000313|EMBL:ESW08698.1};	--	GO:0016747,transferase activity, transferring acyl groups other than amino-acyl groups	Transferase family
Cluster-1.76467	0	0	0	32.51	70.91	11.8	0	0	0	1425	3416	582	13.7379	4.38988e-19	4.98719e-17	up	K01183 chitinase [EC:3.2.1.14] | (RefSeq) acidic mammalian chitinase-like (A)	killer toxin subunits alpha/beta [Quercus suber]	RecName: Full=Class V chitinase {ECO:0000303|PubMed:22936594}; Short=AtChiC {ECO:0000303|PubMed:22936594}; EC=3.2.1.14 {ECO:0000269|PubMed:21390509, ECO:0000269|PubMed:22936594}; Flags: Precursor;	SubName: Full=Predicted protein {ECO:0000313|EMBL:ACI65060.1}; Flags: Fragment;	Chitinase	GO:0005618,cell wall; GO:0005576,extracellular region; GO:0008061,chitin binding; GO:0004568,chitinase activity; GO:0008843,endochitinase activity; GO:0035885,exochitinase activity; GO:0005975,carbohydrate metabolic process; GO:0006032,chitin catabolic process; GO:0009737,response to abscisic acid; GO:0009753,response to jasmonic acid; GO:0009651,response to salt stress	Chitin recognition protein
Cluster-1.31662	0.02	0	0	19.14	29.64	13.85	1	0	0	780.17	1327.18	635	11.7577	4.43174e-19	5.02551e-17	up	K01897 long-chain acyl-CoA synthetase [EC:6.2.1.3] | (RefSeq) long chain acyl-CoA synthetase 6, peroxisomal-like (A)	long chain acyl-coa synthetase 7, peroxisomal [Quercus suber]	RecName: Full=Long chain acyl-CoA synthetase 7, peroxisomal; EC=6.2.1.3;	SubName: Full=Long chain acyl-CoA synthetase 7, peroxisomal {ECO:0000313|EMBL:JAT45325.1}; Flags: Fragment;	Long-chain acyl-CoA synthetases (AMP-forming)	GO:0005777,peroxisome; GO:0005524,ATP binding; GO:0102391,decanoate-CoA ligase activity; GO:0004467,long-chain fatty acid-CoA ligase activity; GO:0006631,fatty acid metabolic process; GO:0010193,response to ozone; GO:0009651,response to salt stress	AMP-binding enzyme
Cluster-1.75509	0	0	0	23.66	57.27	12.98	0	0	0	948	2521	585	13.3122	4.51272e-19	5.10797e-17	up	K01897 long-chain acyl-CoA synthetase [EC:6.2.1.3] | (RefSeq) long-chain-fatty-acid--CoA ligase 1-like (A)	long-chain-fatty-acid--coa ligase 1 [Quercus suber]	RecName: Full=Long chain acyl-CoA synthetase 9, chloroplastic; EC=6.2.1.3;	SubName: Full=Long-chain-fatty-acid--CoA ligase 2 {ECO:0000313|EMBL:JAT44828.1}; Flags: Fragment;	Acyl-CoA synthetase	GO:0009507,chloroplast; GO:0009941,chloroplast envelope; GO:0016020,membrane; GO:0009536,plastid; GO:0005524,ATP binding; GO:0102391,decanoate-CoA ligase activity; GO:0004467,long-chain fatty acid-CoA ligase activity; GO:0006631,fatty acid metabolic process	PAN-like domain
Cluster-1.14444	7.08	5.31	7.09	0	0	0	540.85	416.36	582.44	0	0	0	-11.0409	4.53776e-19	5.12693e-17	down	K01231 alpha-mannosidase II [EC:3.2.1.114] | (RefSeq) hypothetical protein (A)	hypothetical protein PHAVU_004G022500g [Phaseolus vulgaris]	RecName: Full=Alpha-mannosidase 2 {ECO:0000303|PubMed:16460512}; EC=3.2.1.114 {ECO:0000269|PubMed:16460512}; AltName: Full=Golgi alpha-mannosidase II {ECO:0000303|PubMed:16460512}; Short=AMan II; Short=AtGMII {ECO:0000303|PubMed:16460512}; Short=Man II; AltName: Full=Protein hybrid glycosylation 1 {ECO:0000303|PubMed:18408158};	RecName: Full=Alpha-mannosidase {ECO:0000256|RuleBase:RU361199}; EC=3.2.1.- {ECO:0000256|RuleBase:RU361199};	Glycosyl hydrolase, family 38 - alpha-mannosidase	GO:0005768,endosome; GO:0005794,Golgi apparatus; GO:0000139,Golgi membrane; GO:0016021,integral component of membrane; GO:0005802,trans-Golgi network; GO:0004559,alpha-mannosidase activity; GO:0030246,carbohydrate binding; GO:0004572,mannosyl-oligosaccharide 1,3-1,6-alpha-mannosidase activity; GO:0046872,metal ion binding; GO:0042538,hyperosmotic salinity response; GO:0006013,mannose metabolic pr…	Alpha mannosidase middle domain
Cluster-1.16802	0	0	0	87.16	149.29	36.72	0	0	0	962.47	1770.56	449.04	12.9554	4.65644e-19	5.25141e-17	up	K09958 uncharacterized protein | (RefSeq) uncharacterized protein LOC111989850 (A)	hypothetical protein CFP56_07664 [Quercus suber]	--	SubName: Full=Predicted protein {ECO:0000313|EMBL:EDQ68942.1};	--	--	SnoaL-like polyketide cyclase
Cluster-45797.4	0	0	0	20.79	34.6	9.76	0	0	0	818.11	1495	432	12.7386	4.67307e-19	5.26056e-17	up	K07975 Rho family, other | (RefSeq) GTP-binding protein rho2-like (A)	gtp-binding protein rho2 [Quercus suber]	RecName: Full=Rac-like GTP-binding protein ARAC2; AltName: Full=GTPase protein ROP7; Flags: Precursor;	SubName: Full=GTP-binding protein rho2 {ECO:0000313|EMBL:JAT55250.1};	Ras-related small GTPase, Rho type	GO:0005737,cytoplasm; GO:0005886,plasma membrane; GO:0005525,GTP binding; GO:0003924,GTPase activity; GO:0007264,small GTPase mediated signal transduction	ADP-ribosylation factor family
Cluster-1.38883	0	0	0	50.71	132.53	19.58	0	0	0	1541	4412	668	14.031	4.73985e-19	5.32605e-17	up	K16261 yeast amino acid transporter | (RefSeq) probable proline-specific permease put4 (A)	arginine permease [Quercus suber]	RecName: Full=Cationic amino acid transporter 4, vacuolar;	SubName: Full=Uncharacterized protein {ECO:0000313|EMBL:JAG95550.1};	Amino acid transporters	GO:0016021,integral component of membrane; GO:0009705,plant-type vacuole membrane; GO:0005774,vacuolar membrane; GO:0005773,vacuole; GO:0015171,amino acid transmembrane transporter activity	Amino acid permease
Cluster-1.4952	3.28	2.74	2.86	0	0	0	505.06	432.64	471.66	0	0	0	-10.9179	4.76661e-19	5.34638e-17	down	K01177 beta-amylase [EC:3.2.1.2] | (RefSeq) Beta-amylase 1, chloroplastic (A)	hypothetical protein PHAVU_010G115000g [Phaseolus vulgaris]	--	SubName: Full=Uncharacterized protein {ECO:0000313|EMBL:ESW07262.1};	RAVE (regulator of V-ATPase assembly) complex subunit RAV1/DMX protein, WD repeat superfamily	--	Anaphase-promoting complex subunit 4 WD40 domain
Cluster-1.75806	0	0	0	20.92	43.27	15.19	0	0	0	582	1317	474	12.5239	5.07911e-19	5.68658e-17	up	K01372 bleomycin hydrolase [EC:3.4.22.40] | (RefSeq) bleomycin hydrolase-like (A)	bleomycin hydrolase [Quercus suber]	--	SubName: Full=Bleomycin hydrolase {ECO:0000313|EMBL:JAT55560.1};	Bleomycin hydrolases and aminopeptidases of cysteine protease family	GO:0004197,cysteine-type endopeptidase activity	Papain family cysteine protease
Cluster-1.23287	8.89	9.14	4.52	0	0	0	868.43	917.06	474.2	0	0	0	-11.6082	5.09177e-19	5.69044e-17	down	K03514 non-canonical poly(A) RNA polymerase PAPD5/7 [EC:2.7.7.19] | (RefSeq) nucleotidyltransferase (A)	hypothetical protein PHAVU_010G112700g [Phaseolus vulgaris]	--	SubName: Full=Uncharacterized protein {ECO:0000313|EMBL:ESW07236.1};	DNA polymerase sigma	GO:0016779,nucleotidyltransferase activity	Nucleotidyltransferase domain
Cluster-1882.0	0	0	0	19.51	38.49	13.69	0	0	0	579	1251	456	12.4691	5.10441e-19	5.69427e-17	up	--	--	--	--	--	--	--
Cluster-1.36607	0.13	0	0	184.44	411.73	94.56	1	0	0	1450	3432	816	12.8393	5.13801e-19	5.72143e-17	up	K12741 heterogeneous nuclear ribonucleoprotein A1/A3 | (RefSeq) glycine-rich RNA-binding protein 2, mitochondrial-like isoform X2 (A)	hypothetical protein PAHAL_J00716, partial [Panicum hallii]	RecName: Full=Glycine-rich RNA-binding protein 4, mitochondrial; Short=AtGR-RBP4; AltName: Full=AtRBG4; AltName: Full=Glycine-rich protein 4; Short=AtGRP4; AltName: Full=Mitochondrial RNA-binding protein 1b; Short=At-mRBP1b; Flags: Precursor;	SubName: Full=Glycine-rich RNA-binding protein 2, mitochondrial {ECO:0000313|EMBL:JAT60786.1}; Flags: Fragment;	FOG: RRM domain	GO:0005739,mitochondrion; GO:0003690,double-stranded DNA binding; GO:0003723,RNA binding; GO:0003697,single-stranded DNA binding; GO:1900864,mitochondrial RNA modification; GO:0009409,response to cold; GO:0006970,response to osmotic stress; GO:0009651,response to salt stress; GO:0009414,response to water deprivation	Occluded RNA-recognition motif
Cluster-1.60644	0.21	0	0	136.63	390.21	94.18	2	0	0	1293.77	3947.67	984	12.0535	5.22958e-19	5.81292e-17	up	K02889 large subunit ribosomal protein L21e | (RefSeq) 60S ribosomal protein L21-A-like (A)	60s ribosomal protein l21-a [Quercus suber]	RecName: Full=60S ribosomal protein L21-1;	SubName: Full=60S ribosomal protein L21-A {ECO:0000313|EMBL:JAT45458.1};	60S ribosomal protein L21	GO:0009507,chloroplast; GO:0022625,cytosolic large ribosomal subunit; GO:0022626,cytosolic ribosome; GO:0005730,nucleolus; GO:0003735,structural constituent of ribosome; GO:0006412,translation	Restriction endonuclease NaeI
Cluster-1.32402	17.2	16.27	18.28	1.15	0.3	0.92	558.7	542.85	647.36	34.37	9.92	31	-4.16279	5.31662e-19	5.89907e-17	down	K03515 DNA repair protein REV1 [EC:2.7.7.-] | (RefSeq) uncharacterized protein LOC107894697 (A)	putative retrovirus-like polyprotein [Phaseolus vulgaris]	RecName: Full=Retrovirus-related Pol polyprotein from transposon TNT 1-94; Includes: RecName: Full=Protease; EC=3.4.23.-; Includes: RecName: Full=Reverse transcriptase; EC=2.7.7.49; Includes: RecName: Full=Endonuclease;	SubName: Full=Putative retrovirus-like polyprotein {ECO:0000313|EMBL:AER13167.1};	FOG: Transposon-encoded proteins with TYA, reverse transcriptase, integrase domains in various combinations	GO:0004190,aspartic-type endopeptidase activity; GO:0004519,endonuclease activity; GO:0003676,nucleic acid binding; GO:0003964,RNA-directed DNA polymerase activity; GO:0008270,zinc ion binding; GO:0015074,DNA integration	gag-polypeptide of LTR copia-type
Cluster-6867.0	0.03	0	0	29.47	57.99	21.27	1	0	0	911	1964	738	12.1667	5.55793e-19	6.15575e-17	up	--	--	--	--	--	--	--
Cluster-1.23353	0	0	0	44.14	70	26.21	0	0	0	579	991	382	12.237	5.57501e-19	6.16363e-17	up	K10688 ubiquitin-conjugating enzyme E2 W [EC:2.3.2.25] | (RefSeq) similar to ubiquitin conjugating enzyme E2 (A)	ubiquitin-conjugating enzyme [Klebsormidium nitens]	RecName: Full=Probable ubiquitin-conjugating enzyme E2 18; EC=2.3.2.23; AltName: Full=E2 ubiquitin-conjugating enzyme 18; AltName: Full=Ubiquitin carrier protein 18;	SubName: Full=Ubiquitin-conjugating enzyme E2 {ECO:0000313|EMBL:EKX32575.1};	Ubiquitin conjugating enzyme	GO:0005737,cytoplasm; GO:0005634,nucleus; GO:0005524,ATP binding; GO:0061630,ubiquitin protein ligase activity; GO:0031625,ubiquitin protein ligase binding; GO:0043161,proteasome-mediated ubiquitin-dependent protein catabolic process; GO:0000209,protein polyubiquitination	RWD domain
Cluster-1.43112	0	0	0	11.84	12.53	5.11	0	0	0	665.89	775.94	324.02	12.0859	5.85411e-19	6.45806e-17	up	K13120 protein FAM32A | (RefSeq) uncharacterized protein C31G5.21-like (A)	uncharacterized protein c31g5.21 [Quercus suber]	--	SubName: Full=Protein FAM32A {ECO:0000313|EMBL:JAC64915.1};	Conserved alpha-helical protein	--	--
Cluster-1.1691	0	0	0	115.33	323.2	77.2	0	0	0	838.89	2483.59	614.92	13.2698	5.86223e-19	6.45806e-17	up	--	--	--	--	--	--	--
Cluster-1.30460	0	0	0	12.07	18.24	5.15	0	0	0	838	1396	403	12.6794	5.92101e-19	6.51121e-17	up	K00698 chitin synthase [EC:2.4.1.16] | (RefSeq) LOW QUALITY PROTEIN: chitin synthase 8-like (A)	chitin synthase 8 [Quercus suber]	RecName: Full=Chitin synthase; EC=2.4.1.16; AltName: Full=Chitin-UDP acetyl-glucosaminyl transferase;	SubName: Full=Chitin synthase {ECO:0000313|EMBL:GAX13865.1}; EC=2.4.1.16 {ECO:0000313|EMBL:GAX13865.1};	Chitin synthase/hyaluronan synthase (glycosyltransferases)	GO:0016021,integral component of membrane; GO:0005886,plasma membrane; GO:0004100,chitin synthase activity; GO:0071555,cell wall organization; GO:0006031,chitin biosynthetic process	Glycosyl transferase family 2
Cluster-1.45796	0	0	0	35.69	108.2	74.03	0	0	0	336.71	1090.48	770.66	12.3855	6.06246e-19	6.65363e-17	up	K12829 splicing factor 3B subunit 2 | (RefSeq) splicing factor 3B subunit 2-like (A)	PREDICTED: splicing factor 3B subunit 2-like [Juglans regia]	--	SubName: Full=splicing factor 3B subunit 2-like {ECO:0000313|RefSeq:XP_018807306.1};	Splicing factor 3b, subunit 2	--	--
Cluster-39968.0	0.03	0	0	25.73	55.57	20.18	1	0	0	891.93	2113	786	12.2373	6.07205e-19	6.65363e-17	up	--	--	--	--	--	--	--
Cluster-39364.0	0	0	0	25.94	19.67	16.15	0	0	0	390.95	321	271	11.2139	6.08481e-19	6.65582e-17	up	--	--	--	--	--	--	--
Cluster-1.52352	8.37	5.65	5.32	0	0	0	736.53	510.43	502.47	0	0	0	-11.2367	6.09951e-19	6.66011e-17	down	K18669 dual specificity tyrosine-phosphorylation-regulated kinase 2/3/4 [EC:2.7.12.1] | (RefSeq) hypothetical protein (A)	hypothetical protein PHAVU_004G145100g [Phaseolus vulgaris]	RecName: Full=Dual specificity protein kinase YAK1 homolog {ECO:0000305}; Short=AtYAK1 {ECO:0000303|PubMed:26452715}; EC=2.7.12.1 {ECO:0000269|PubMed:26452715}; AltName: Full=Dual specificity tyrosine-phosphorylation-regulated kinase YAK1 {ECO:0000305};	SubName: Full=Uncharacterized protein {ECO:0000313|EMBL:ESW24611.1};	Dual-specificity tyrosine-phosphorylation regulated kinase	GO:0005829,cytosol; GO:0009506,plasmodesma; GO:0005524,ATP binding; GO:0004674,protein serine/threonine kinase activity; GO:0004712,protein serine/threonine/tyrosine kinase activity; GO:0004713,protein tyrosine kinase activity; GO:0009789,positive regulation of abscisic acid-activated signaling pathway; GO:0046777,protein autophosphorylation; GO:0006468,protein phosphorylation; GO:0009737,respons…	Protein tyrosine kinase
Cluster-1.39647	0	0	0	22.46	48.1	14.74	0	0	0	662	1552.42	487.49	12.7157	6.28888e-19	6.85477e-17	up	K20824 N-alpha-acetyltransferase 38, NatC auxiliary subunit | (RefSeq) uncharacterized protein LOC111991359 (A)	sphingolipid long chain base-responsive protein pil1 [Quercus suber]	--	SubName: Full=Sphingolipid long chain base-responsive protein PIL1 {ECO:0000313|EMBL:JAT63309.1}; Flags: Fragment;	--	--	Eisosome component PIL1
Cluster-1.31434	0	0	0	89.07	180.83	55.79	0	0	0	660.23	1417.26	453.07	12.6198	6.48183e-19	7.05264e-17	up	--	--	--	--	--	--	--
Cluster-1.65843	0	0	0	17.47	20.58	9	0	0	0	553	714	320	11.9304	6.61857e-19	7.18877e-17	up	K20523 SH3 domain-containing YSC84-like protein 1 | (RefSeq) hypothetical protein (A)	sh3 domain-containing protein [Quercus suber]	--	SubName: Full=Uncharacterized protein {ECO:0000313|EnsemblProtists:PYU1_T013511};	Uncharacterized conserved protein	GO:0046872,metal ion binding	Las17-binding protein actin regulator
Cluster-40794.0	0	0	0	20.79	42.48	12.55	0	0	0	692	1550	469	12.7217	6.89996e-19	7.48125e-17	up	K13421 uridine monophosphate synthetase [EC:2.4.2.10 4.1.1.23] | (RefSeq) orotidine 5'-phosphate decarboxylase-like (A)	uridine 5-monophosphate synthase [Zea mays]	RecName: Full=Uridine 5'-monophosphate synthase; Short=UMP synthase; Includes: RecName: Full=Orotate phosphoribosyltransferase; Short=OPRTase; EC=2.4.2.10; Includes: RecName: Full=Orotidine 5'-phosphate decarboxylase; EC=4.1.1.23; AltName: Full=OMPdecase;	SubName: Full=Uridine 5-monophosphate synthase {ECO:0000313|EMBL:ACG33451.1};	Uridine 5'- monophosphate synthase/orotate phosphoribosyltransferase	GO:0004588,orotate phosphoribosyltransferase activity; GO:0004590,orotidine-5'-phosphate decarboxylase activity; GO:0006207,'de novo' pyrimidine nucleobase biosynthetic process; GO:0044205,'de novo' UMP biosynthetic process	Orotidine 5'-phosphate decarboxylase / HUMPS family
Cluster-1.37661	0	0	0	15.68	41.51	10.88	0	0	0	754	2196	589	13.113	7.02096e-19	7.59911e-17	up	K00223 Delta24(24(1))-sterol reductase [EC:1.3.1.71] | (RefSeq) delta(24(24(1)))-sterol reductase-like (A)	delta(24(24(1)))-sterol reductase [Quercus suber]	RecName: Full=V-type proton ATPase 16 kDa proteolipid subunit; Short=V-ATPase 16 kDa proteolipid subunit; AltName: Full=Vacuolar proton pump 16 kDa proteolipid subunit;	SubName: Full=Uncharacterized protein {ECO:0000313|EMBL:EGB04566.1};	Sterol reductase/lamin B receptor	GO:0016021,integral component of membrane; GO:0033179,proton-transporting V-type ATPase, V0 domain; GO:0005774,vacuolar membrane; GO:0015078,proton transmembrane transporter activity; GO:0015991,ATP hydrolysis coupled proton transport	Ergosterol biosynthesis ERG4/ERG24 family
Cluster-47065.0	0	0	0	7.51	10.63	4.91	0	0	0	461	719	340	11.868	7.08891e-19	7.65924e-17	up	K13113 ubiquitin-like protein 5 | (RefSeq) LOC109741385; ubiquitin-like protein 5 (A)	ubiquitin-like modifier hub1 [Quercus suber]	RecName: Full=Ubiquitin-like protein 5;	SubName: Full=Uncharacterized protein {ECO:0000313|EMBL:AFK36409.1};	Ubiquitin-like protein	GO:0005737,cytoplasm; GO:0005634,nucleus; GO:0031386,protein tag; GO:0006464,cellular protein modification process; GO:0000398,mRNA splicing, via spliceosome	WXG100 protein secretion system (Wss), protein YukD
Cluster-1.13842	0	0	0	8.55	19.08	8.29	0	0	0	445.67	1094.34	486.66	12.2892	7.14014e-19	7.70114e-17	up	K01754 threonine dehydratase [EC:4.3.1.19] | (RefSeq) threonine dehydratase, mitochondrial-like (A)	protein mesa [Quercus suber]	RecName: Full=Threonine dehydratase biosynthetic, chloroplastic; EC=4.3.1.19; AltName: Full=Threonine deaminase; Short=TD; Flags: Precursor;	RecName: Full=Threonine dehydratase {ECO:0000256|RuleBase:RU362012}; EC=4.3.1.19 {ECO:0000256|RuleBase:RU362012}; AltName: Full=Threonine deaminase {ECO:0000256|RuleBase:RU362012};	Threonine/serine dehydratases	GO:0009507,chloroplast; GO:0004794,L-threonine ammonia-lyase activity; GO:0030170,pyridoxal phosphate binding; GO:0009097,isoleucine biosynthetic process	Thermolysin metallopeptidase, alpha-helical domain
Cluster-1.10765	0	0	0	19.37	17.48	6.03	0	0	0	957.47	950.27	335.78	12.4336	7.1578e-19	7.70673e-17	up	K03358 anaphase-promoting complex subunit 11 | (RefSeq) anaphase-promoting complex subunit 11 (A)	anaphase-promoting complex subunit 11 [Quercus suber]	RecName: Full=Anaphase-promoting complex subunit 11 {ECO:0000303|PubMed:14508008}; AltName: Full=Cyclosome subunit 11 {ECO:0000303|PubMed:14508008};	SubName: Full=Anaphase-promoting complex subunit 11 {ECO:0000313|EMBL:JAU14019.1}; Flags: Fragment;	Anaphase-promoting complex (APC), subunit 11	GO:0005680,anaphase-promoting complex; GO:0005737,cytoplasm; GO:0097602,cullin family protein binding; GO:0046872,metal ion binding; GO:0061630,ubiquitin protein ligase activity; GO:0007049,cell cycle; GO:0051301,cell division; GO:0045842,positive regulation of mitotic metaphase/anaphase transition; GO:0042787,NA	Zinc finger, C3HC4 type (RING finger)
Cluster-13831.0	0	0	0	29.19	69.95	12.5	0	0	0	1198	3154	577	13.6	7.3738e-19	7.92549e-17	up	K09580 protein disulfide-isomerase A1 [EC:5.3.4.1] | (RefSeq) protein disulfide-isomerase-like (A)	protein disulfide-isomerase [Quercus suber]	RecName: Full=Protein disulfide-isomerase; Short=PDI; EC=5.3.4.1; Flags: Precursor;	RecName: Full=Protein disulfide-isomerase {ECO:0000256|RuleBase:RU361130}; EC=5.3.4.1 {ECO:0000256|RuleBase:RU361130}; Flags: Fragment;	Protein disulfide isomerase (prolyl 4-hydroxylase beta subunit)	GO:0005788,endoplasmic reticulum lumen; GO:0003756,protein disulfide isomerase activity; GO:0045454,cell redox homeostasis	ERp29, N-terminal domain
Cluster-37402.0	0	0	0	14.95	29.28	9.64	0	0	0	612	1316.76	443.71	12.5257	7.39483e-19	7.93429e-17	up	K09885 aquaporin rerated protein, other eukaryote | (RefSeq) aquaporin-2-like (A)	aquaporin-1 [Quercus suber]	RecName: Full=Aquaporin PIP1-3; Short=AtPIP1;3; AltName: Full=Plasma membrane intrinsic protein 1c; Short=PIP1c; AltName: Full=Transmembrane protein B; Short=TMP-B;	SubName: Full=Aquaporin TIP2-3 {ECO:0000313|EMBL:JAT44915.1};	Aquaporin (major intrinsic protein family)	GO:0009507,chloroplast; GO:0005887,integral component of plasma membrane; GO:0016020,membrane; GO:0005886,plasma membrane; GO:0015250,water channel activity; GO:0034220,ion transmembrane transport; GO:0009414,response to water deprivation; GO:0006833,water transport	Major intrinsic protein
Cluster-36221.0	0	0	0	8.29	10.82	4.05	0	0	0	623	897	343	12.168	7.49038e-19	8.02288e-17	up	K11968 ariadne-1 [EC:2.3.2.31] | (RefSeq) E3 ubiquitin-protein ligase dbl4-like (A)	e3 ubiquitin-protein ligase dbl4 [Quercus suber]	RecName: Full=Probable E3 ubiquitin-protein ligase ARI7; EC=2.3.2.27 {ECO:0000250|UniProtKB:Q9Y4X5}; AltName: Full=ARIADNE-like protein ARI7; AltName: Full=Protein ariadne homolog 7; AltName: Full=RING-type E3 ubiquitin transferase ARI7 {ECO:0000305};	RecName: Full=RING-type E3 ubiquitin transferase {ECO:0000256|SAAS:SAAS00970528}; EC=2.3.2.27 {ECO:0000256|SAAS:SAAS00970528};	Predicted E3 ubiquitin ligase	GO:0005737,cytoplasm; GO:0000151,ubiquitin ligase complex; GO:0046872,metal ion binding; GO:0031624,ubiquitin conjugating enzyme binding; GO:0061630,ubiquitin protein ligase activity; GO:0032436,positive regulation of proteasomal ubiquitin-dependent protein catabolic process; GO:0000209,protein polyubiquitination; GO:0042787,NA	Ring finger domain
Cluster-1.55840	3.92	3.53	3.58	0.14	0.14	0.28	170.74	157.68	168.84	5.66	6.13	12.44	-3.98666	7.62524e-19	8.1532e-17	down	K00600 glycine hydroxymethyltransferase [EC:2.1.2.1] | (RefSeq) hypothetical protein (A)	hypothetical protein PHAVU_006G216000g [Phaseolus vulgaris]	RecName: Full=Serine hydroxymethyltransferase 7; Short=AtSHMT7; EC=2.1.2.1; AltName: Full=Glycine hydroxymethyltransferase 7; AltName: Full=Serine methylase 7;	RecName: Full=Serine hydroxymethyltransferase {ECO:0000256|RuleBase:RU000585}; EC=2.1.2.1 {ECO:0000256|RuleBase:RU000585};	Glycine/serine hydroxymethyltransferase	GO:0005737,cytoplasm; GO:0005634,nucleus; GO:0004372,glycine hydroxymethyltransferase activity; GO:0030170,pyridoxal phosphate binding; GO:0019264,glycine biosynthetic process from serine; GO:0044030,regulation of DNA methylation; GO:0046686,response to cadmium ion; GO:0046500,S-adenosylmethionine metabolic process; GO:0055063,sulfate ion homeostasis; GO:0035999,tetrahydrofolate interconversion	Aminotransferase class-V
Cluster-1.76435	0	0	0	20.33	22.42	7.98	0	0	0	752.59	910.91	332	12.267	7.68566e-19	8.20361e-17	up	--	glycine-rich domain-containing protein 2 [Quercus suber]	RecName: Full=Glycine-rich domain-containing protein 1 {ECO:0000303|Ref.4}; Short=AtGRDP1 {ECO:0000303|Ref.4};	SubName: Full=Uncharacterized protein {ECO:0000313|EMBL:EQC25737.1};	--	GO:0005886,plasma membrane; GO:0009738,abscisic acid-activated signaling pathway; GO:0071470,cellular response to osmotic stress; GO:0009787,regulation of abscisic acid-activated signaling pathway	Glycine-rich domain-containing protein-like
Cluster-26846.0	0	0	0	253.17	500.88	106.7	0	0	0	1028	2066	462	13.1201	7.71821e-19	8.22415e-17	up	--	--	--	--	--	--	--
Cluster-1624.0	0	0	0	27.64	45.5	19.93	0	0	0	460	822	370	11.9911	7.82202e-19	8.32042e-17	up	--	plasma membrane proteolipid 3 [Quercus suber]	--	--	Stress responsive protein	--	Proteolipid membrane potential modulator
Cluster-39165.0	0	0	0	19.48	39.92	10.48	0	0	0	785	1767	475	12.8844	7.86293e-19	8.34957e-17	up	K01899 succinyl-CoA synthetase alpha subunit [EC:6.2.1.4 6.2.1.5] | (RefSeq) succinate--CoA ligase [ADP-forming] subunit alpha, mitochondrial-like (A)	succinate--coa ligase [adp-forming]	RecName: Full=Succinate--CoA ligase [ADP-forming] subunit alpha {ECO:0000305|PubMed:18452512}; EC=6.2.1.5 {ECO:0000255|HAMAP-Rule:MF_03222, ECO:0000269|PubMed:18452512}; AltName: Full=Succinyl-CoA synthetase subunit alpha {ECO:0000255|HAMAP-Rule:MF_03222, ECO:0000303|PubMed:18452512}; Short=SCS-alpha {ECO:0000255|HAMAP-Rule:MF_03222}; Flags: Precursor;	RecName: Full=Succinate--CoA ligase [ADP-forming] subunit alpha, mitochondrial {ECO:0000256|HAMAP-Rule:MF_03222}; EC=6.2.1.5 {ECO:0000256|HAMAP-Rule:MF_03222}; AltName: Full=Succinyl-CoA synthetase subunit alpha {ECO:0000256|HAMAP-Rule:MF_03222}; Short=SCS-alpha {ECO:0000256|HAMAP-Rule:MF_03222};	Succinyl-CoA synthetase, alpha subunit	GO:0042566,hydrogenosome; GO:0048037,cofactor binding; GO:0000166,nucleotide binding; GO:0004775,succinate-CoA ligase (ADP-forming) activity; GO:0006099,tricarboxylic acid cycle	CoA binding domain
Cluster-1.37866	0	0	0	17.4	52.5	12.4	0	0	0	824.23	2735.1	661.01	13.3716	7.89779e-19	8.3722e-17	up	K03544 ATP-dependent Clp protease ATP-binding subunit ClpX | (RefSeq) uncharacterized protein LOC112018675 (A)	atp-dependent clpx-like chaperone, mitochondrial [Quercus suber]	RecName: Full=CLP protease regulatory subunit CLPX2, mitochondrial {ECO:0000303|PubMed:11299370}; Flags: Precursor;	SubName: Full=Uncharacterized protein {ECO:0000313|EMBL:ONI36452.1};	Putative ATP-dependent Clp-type protease (AAA+ ATPase superfamily)	GO:0005759,mitochondrial matrix; GO:0005524,ATP binding; GO:0004176,ATP-dependent peptidase activity; GO:0051082,unfolded protein binding; GO:0030163,protein catabolic process; GO:0006457,protein folding; GO:0006508,proteolysis	IstB-like ATP binding protein
Cluster-16496.0	0	0	0	56.07	101.8	29.62	0	0	0	721	1412	423	12.6355	7.96558e-19	8.4296e-17	up	K03809 NAD(P)H dehydrogenase (quinone) [EC:1.6.5.2] | (RefSeq) minor allergen Alt a 7-like (A)	minor allergen alt a 7 [Quercus suber]	RecName: Full=Probable NAD(P)H dehydrogenase (quinone) FQR1-like 1 {ECO:0000305}; EC=1.6.5.2 {ECO:0000250|UniProtKB:Q9LSQ5};	SubName: Full=Probable 1,4-benzoquinone reductase {ECO:0000313|EMBL:BAM82206.1};	1,4-benzoquinone reductase-like; Trp repressor binding protein-like/protoplast-secreted protein	GO:0005737,cytoplasm; GO:0005886,plasma membrane; GO:0009506,plasmodesma; GO:0010181,FMN binding; GO:0003955,NAD(P)H dehydrogenase (quinone) activity	Flavodoxin-like fold
Cluster-1.49584	5.56	6.79	4.35	0	0	0	509.94	639.51	428.75	0	0	0	-11.0828	8.44494e-19	8.92161e-17	down	K14802 phospholipid-transporting ATPase [EC:3.6.3.1] | (RefSeq) hypothetical protein (A)	hypothetical protein PHAVU_008G081700g [Phaseolus vulgaris]	RecName: Full=Phospholipid-transporting ATPase 1 {ECO:0000303|PubMed:11148289}; Short=AtALA1 {ECO:0000303|PubMed:11148289}; EC=3.6.3.1 {ECO:0000305|PubMed:11402198}; AltName: Full=Aminophospholipid flippase 1 {ECO:0000303|PubMed:11402198};	RecName: Full=Phospholipid-transporting ATPase {ECO:0000256|RuleBase:RU362033}; EC=3.6.3.1 {ECO:0000256|RuleBase:RU362033};	P-type ATPase	GO:0005789,endoplasmic reticulum membrane; GO:0016021,integral component of membrane; GO:0016020,membrane; GO:0005886,plasma membrane; GO:0005524,ATP binding; GO:0000287,magnesium ion binding; GO:0004012,phospholipid-translocating ATPase activity	haloacid dehalogenase-like hydrolase
Cluster-19048.0	5.12	4.39	5.45	0.71	0.61	0.64	234.49	206.16	270.08	29.91	28.15	30.35	-2.60713	8.84017e-19	9.30519e-17	down	--	hypothetical protein PHAVU_001G228400g [Phaseolus vulgaris]	RecName: Full=Zinc finger protein 4 {ECO:0000305};	SubName: Full=Uncharacterized protein {ECO:0000313|EMBL:ESW35358.1};	--	GO:0005634,nucleus; GO:0003700,DNA-binding transcription factor activity; GO:0046872,metal ion binding; GO:0043565,sequence-specific DNA binding; GO:0044212,transcription regulatory region DNA binding; GO:0009738,abscisic acid-activated signaling pathway; GO:0019760,glucosinolate metabolic process; GO:0009788,negative regulation of abscisic acid-activated signaling pathway; GO:0006355,regulation …	C2H2-type zinc finger
Cluster-1.48553	31.45	27.51	28.26	56.26	48.44	57.64	520	468	521	883	824	1008	1.24564	8.84543e-19	9.30519e-17	up	K00059 3-oxoacyl-[acyl-carrier protein] reductase [EC:1.1.1.100] | (RefSeq) hypothetical protein (A)	hypothetical protein PHAVU_001G109700g [Phaseolus vulgaris]	RecName: Full=NADPH-dependent aldehyde reductase-like protein, chloroplastic {ECO:0000250|UniProtKB:Q9SQR2}; EC=1.1.1.- {ECO:0000250|UniProtKB:Q9SQR2}; Flags: Precursor;	SubName: Full=Uncharacterized protein {ECO:0000313|EMBL:ESW33923.1};	Reductases with broad range of substrate specificities	GO:0009507,chloroplast; GO:0016491,oxidoreductase activity	MobA-like NTP transferase domain
Cluster-1.36897	0	0	0	13.52	17.44	6.72	0	0	0	596	845	333	12.0963	8.8532e-19	9.30519e-17	up	--	--	--	SubName: Full=Predicted protein {ECO:0000313|EMBL:EEC44097.1};	--	GO:0016021,integral component of membrane; GO:0008484,sulfuric ester hydrolase activity; GO:0008152,metabolic process	--
Cluster-1.39537	0.23	0	0.05	68.64	130.63	25.57	4	0	1	1127.15	2327.23	468.24	10.0622	8.92447e-19	9.3518e-17	up	K02932 large subunit ribosomal protein L5e | (RefSeq) 60S ribosomal protein L5-like (A)	60s ribosomal protein l5 [Quercus suber]	RecName: Full=60S ribosomal protein L5-2;	SubName: Full=Uncharacterized protein {ECO:0000313|EMBL:JAG98002.1};	60S ribosomal protein L5	GO:0005829,cytosol; GO:0022625,cytosolic large ribosomal subunit; GO:0022626,cytosolic ribosome; GO:0005730,nucleolus; GO:0005886,plasma membrane; GO:0005773,vacuole; GO:0008097,5S rRNA binding; GO:0003735,structural constituent of ribosome; GO:0008283,cell proliferation; GO:0009965,leaf morphogenesis; GO:0000027,ribosomal large subunit assembly; GO:0006412,translation	Ribosomal L18 C-terminal region
Cluster-1.70453	10.35	18.54	13.6	65.43	66.76	75.19	147	271	217	890	981	1137	2.65165	8.9278e-19	9.3518e-17	up	--	hypothetical protein PHAVU_009G211700g [Phaseolus vulgaris]	--	SubName: Full=Uncharacterized protein {ECO:0000313|EMBL:ESW10462.1};	--	--	--
Cluster-1.46310	4.04	3.33	2.89	0	0	0	564.67	477.91	432.04	0	0	0	-10.9876	8.986e-19	9.39683e-17	down	K00264 glutamate synthase (NADPH/NADH) [EC:1.4.1.13 1.4.1.14] | (RefSeq) glutamate synthase [NADH], amyloplastic (A)	NADH glutamate synthase precursor [Phaseolus vulgaris]	RecName: Full=Glutamate synthase [NADH], amyloplastic; EC=1.4.1.14; AltName: Full=NADH-GOGAT; Flags: Precursor;	SubName: Full=NADH glutamate synthase {ECO:0000313|EMBL:AAL26864.2}; EC=1.4.1.14 {ECO:0000313|EMBL:AAL26864.2};	Glutamate synthase	GO:0009501,amyloplast; GO:0051538,3 iron, 4 sulfur cluster binding; GO:0050660,flavin adenine dinucleotide binding; GO:0010181,FMN binding; GO:0016040,glutamate synthase (NADH) activity; GO:0005506,iron ion binding; GO:0006541,glutamine metabolic process; GO:0097054,L-glutamate biosynthetic process	FAD binding domain
Cluster-1.43777	0	0	0	10.55	28.42	12.04	0	0	0	447.15	1323.29	574.12	12.5012	9.16516e-19	9.56799e-17	up	K21543 transcription factor CRZ1 | (RefSeq) C2H2 finger domain transcription factor crzA-like (A)	c2h2 finger domain transcription factor crza [Quercus suber]	RecName: Full=Probable lysine-specific demethylase ELF6; EC=1.14.11.-; AltName: Full=Early flowering 6; AltName: Full=Jumonji domain-containing protein 11; AltName: Full=Probable lysine-specific histone demethylase ELF6;	SubName: Full=Transcriptional regulator CRZ1 {ECO:0000313|EMBL:JAT57300.1}; Flags: Fragment;	FOG: Zn-finger	GO:0005634,nucleus; GO:0051213,dioxygenase activity; GO:0003700,DNA-binding transcription factor activity; GO:0046872,metal ion binding; GO:0003676,nucleic acid binding; GO:0033169,histone H3-K9 demethylation; GO:0048579,negative regulation of long-day photoperiodism, flowering; GO:0048577,negative regulation of short-day photoperiodism, flowering; GO:0006355,regulation of transcription, DNA-temp…	zinc-finger C2H2-type
Cluster-1.40523	0	0	0	13.03	25.69	9.26	0	0	0	537.89	1165	429.83	12.3688	9.46054e-19	9.8597e-17	up	K01501 nitrilase [EC:3.5.5.1] | (RefSeq) putative nitrilase-like protein NIT1 (A)	ubiquitin and wlm domain-containing metalloprotease [Quercus suber]	RecName: Full=Bifunctional nitrilase/nitrile hydratase NIT4B; Short=LaNIT4B; EC=3.5.5.4; EC=4.2.1.65; AltName: Full=3-cyanoalanine hydratase; AltName: Full=Cyanoalanine nitrilase B;	SubName: Full=Uncharacterized protein {ECO:0000313|EnsemblProtists:PYU1_T001842};	Carbon-nitrogen hydrolase	GO:0047558,3-cyanoalanine hydratase activity; GO:0047427,cyanoalanine nitrilase activity; GO:0019500,cyanide catabolic process; GO:0051410,detoxification of nitrogen compound	Protein of unknown function DUF45
Cluster-1.42511	0	0	0	15.27	39.22	11.42	0	0	0	651.9	1840.43	548.48	12.89	9.6857e-19	1.00774e-16	up	K05529 mannan polymerase complexes MNN9 subunit [EC:2.4.1.232] | (RefSeq) mannan polymerase complex subunit mnn9-like (A)	mannan polymerase complexes subunit mnn9 [Quercus suber]	RecName: Full=Protein PEROXIN-4; Short=AtPEX4; AltName: Full=E2 ubiquitin-conjugating enzyme 21; AltName: Full=Probable ubiquitin-conjugating enzyme E2 21; EC=2.3.2.23; AltName: Full=Ubiquitin carrier protein 21;	SubName: Full=Predicted protein {ECO:0000313|EMBL:EDQ70272.1}; Flags: Fragment;	--	GO:0005737,cytoplasm; GO:0005778,peroxisomal membrane; GO:0005524,ATP binding; GO:0061630,ubiquitin protein ligase activity; GO:0031625,ubiquitin protein ligase binding; GO:0004842,ubiquitin-protein transferase activity; GO:0006635,fatty acid beta-oxidation; GO:0007031,peroxisome organization; GO:0016558,protein import into peroxisome matrix; GO:0016567,protein ubiquitination	Anp1
Cluster-1.61442	10.28	7.42	8.18	0	0	0	561.44	416.21	482.4	0	0	0	-10.9695	9.84413e-19	1.0225e-16	down	K00889 1-phosphatidylinositol-4-phosphate 5-kinase [EC:2.7.1.68] | (RefSeq) hypothetical protein (A)	hypothetical protein PHAVU_007G152000g [Phaseolus vulgaris]	RecName: Full=Phosphatidylinositol 4-phosphate 5-kinase 9; Short=AtPIP5K9; EC=2.7.1.68; AltName: Full=1-phosphatidylinositol 4-phosphate kinase 9; AltName: Full=Diphosphoinositide kinase 9; AltName: Full=PtdIns(4)P-5-kinase 9;	RecName: Full=Phosphatidylinositol 4-phosphate 5-kinase {ECO:0000256|PIRNR:PIRNR037274}; EC=2.7.1.68 {ECO:0000256|PIRNR:PIRNR037274};	Phosphatidylinositol-4-phosphate 5-kinase	GO:0005829,cytosol; GO:0016020,membrane; GO:0005634,nucleus; GO:0016308,1-phosphatidylinositol-4-phosphate 5-kinase activity; GO:0005524,ATP binding; GO:0005975,carbohydrate metabolic process; GO:0006520,cellular amino acid metabolic process	MORN repeat
Cluster-1.5681	0	0	0	30.81	92.52	17.19	0	0	0	1053	3468	660	13.674	9.91356e-19	1.02798e-16	up	K01238 SUN family beta-glucosidase [EC:3.2.1.-] | (RefSeq) secreted beta-glucosidase sun1-like (A)	murein transglycosylase [Fusarium verticillioides 7600]	--	SubName: Full=Uncharacterized protein {ECO:0000313|EMBL:ACF79015.1};	--	--	Beta-glucosidase (SUN family)
Cluster-30572.0	0	0	0	17.08	22.28	8.02	0	0	0	637	911.99	336	12.1861	1.02639e-18	1.06253e-16	up	--	high-affinity methionine permease [Quercus suber]	--	--	Amino acid transporters	--	Amino acid permease
Cluster-45651.1	0	0	0	25.33	60.38	12.12	0	0	0	1007	2637	542	13.3614	1.03202e-18	1.06657e-16	up	--	choline-sulfatase [Quercus suber]	--	SubName: Full=Predicted protein {ECO:0000313|EMBL:EEC44097.1};	Sulfatase	GO:0016021,integral component of membrane; GO:0008484,sulfuric ester hydrolase activity; GO:0008152,metabolic process	Protein of unknown function (DUF1501)
Cluster-1.42529	169.42	295.65	275.3	1181.76	1238.9	1602.92	3473.49	6231.57	6238.17	22756.1	25963.5	34491.2	2.78938	1.03699e-18	1.06972e-16	up	K05933 aminocyclopropanecarboxylate oxidase [EC:1.14.17.4] | (RefSeq) hypothetical protein (A)	hypothetical protein PHAVU_006G144900g [Phaseolus vulgaris]	RecName: Full=1-aminocyclopropane-1-carboxylate oxidase; Short=ACC oxidase; EC=1.14.17.4; AltName: Full=Ethylene-forming enzyme; Short=EFE;	SubName: Full=Uncharacterized protein {ECO:0000313|EMBL:ESW19669.1};	Iron/ascorbate family oxidoreductases	GO:0009815,1-aminocyclopropane-1-carboxylate oxidase activity; GO:0031418,L-ascorbic acid binding; GO:0046872,metal ion binding; GO:0009693,ethylene biosynthetic process; GO:0009835,fruit ripening	2OG-Fe(II) oxygenase superfamily
Cluster-1.43374	0	0	0	98.69	223.58	40.89	0	0	0	1141	2780	524	13.449	1.03853e-18	1.06972e-16	up	--	--	--	--	--	--	--
Cluster-1.240	0	0	0	10.86	8.65	5.94	0	0	0	431.29	377.23	265.25	11.3474	1.04431e-18	1.07389e-16	up	K14758 casein kinase I homolog HRR25 [EC:2.7.11.1] | (RefSeq) casein kinase I-like (A)	casein kinase i like hhp1 [Quercus suber]	RecName: Full=Casein kinase 1-like protein 1 {ECO:0000305}; EC=2.7.11.1 {ECO:0000305}; AltName: Full=Casein kinase 1 {ECO:0000303|PubMed:7923358}; AltName: Full=Casein kinase I isoform delta-like {ECO:0000305}; Short=CKI-delta {ECO:0000305}; AltName: Full=Protein CASEIN KINASE I-LIKE 1 {ECO:0000303|PubMed:16126836};	SubName: Full=Casein kinase I hhp1 {ECO:0000313|EMBL:JAT58387.1};	Casein kinase (serine/threonine/tyrosine protein kinase)	GO:0005737,cytoplasm; GO:0005634,nucleus; GO:0009506,plasmodesma; GO:0005524,ATP binding; GO:0004674,protein serine/threonine kinase activity; GO:0006897,endocytosis; GO:0018105,peptidyl-serine phosphorylation; GO:0008360,regulation of cell shape	Phosphotransferase enzyme family
Cluster-1.36294	25.62	28.89	34.48	84.84	90.66	107.93	662	767	977	2040	2381	2907	2.01287	1.04613e-18	1.07397e-16	up	--	hypothetical protein PHAVU_001G202800g [Phaseolus vulgaris]	--	SubName: Full=Uncharacterized protein {ECO:0000313|EMBL:ADV56683.1};	Uncharacterized conserved protein	--	rRNA processing
Cluster-36529.6	0	0	0	7.15	14.41	8.89	0	0	0	315.86	699.26	441.82	11.7968	1.08034e-18	1.10725e-16	up	--	--	--	SubName: Full=Uncharacterized protein {ECO:0000313|EMBL:CDF32378.1};	Ca2+-dependent lipid-binding protein CLB1/vesicle protein vp115/Granuphilin A, contains C2 domain	GO:0008289,lipid binding	Synaptotagmin-like mitochondrial-lipid-binding domain
Cluster-21364.0	0.03	0	0	32.96	50.34	15.69	1	0	0	1126	1886	602	12.1696	1.0894e-18	1.11469e-16	up	K09467 zinc-finger protein CreA/MIG | (RefSeq) DNA-binding protein creA-like (A)	putative dna-binding protein crea [Quercus suber]	RecName: Full=Lysine-specific demethylase SE14; EC=1.14.11.-; AltName: Full=Protein PHOTOPERIOD SENSITIVITY 14;	SubName: Full=DNA-binding protein creA {ECO:0000313|EMBL:JAT45467.1};	FOG: Zn-finger	GO:0005634,nucleus; GO:0051213,dioxygenase activity; GO:0032452,histone demethylase activity; GO:0046872,metal ion binding; GO:0003676,nucleic acid binding; GO:0009908,flower development; GO:0045814,negative regulation of gene expression, epigenetic; GO:0048579,negative regulation of long-day photoperiodism, flowering; GO:0006355,regulation of transcription, DNA-templated; GO:0006351,transcriptio…	FOXP coiled-coil domain
Cluster-1.39142	0.03	0	0.06	21.34	43.72	11.6	1	0	2	613	1375	374	10.0909	1.09539e-18	1.11897e-16	up	K22836 1,3-beta-glucanosyltransferase GAS5 [EC:2.4.1.-] | (RefSeq) 1,3-beta-glucanosyltransferase gel1-like (A)	1,3-beta-glucanosyltransferase gel1 [Quercus suber]	--	SubName: Full=Uncharacterized protein {ECO:0000313|EMBL:JAG96152.1};	--	--	Cellulase (glycosyl hydrolase family 5)
Cluster-1.46023	0	0	0	8.48	16.81	11.36	0	0	0	296.16	644	445.84	11.7203	1.09822e-18	1.12001e-16	up	K20285 Rab9 effector protein with kelch motifs | (Kazusa) Lj0g3v0120939.2; - (A)	hypothetical protein PHAVU_009G169100g [Phaseolus vulgaris]	RecName: Full=tRNA wybutosine-synthesizing protein 2/3/4; Includes: RecName: Full=tRNA wybutosine-synthesizing protein 3 homolog; Short=tRNA-yW-synthesizing protein 3; EC=2.1.1.282; AltName: Full=tRNA(Phe) 7-((3-amino-3-carboxypropyl)-4-demethylwyosine(37)-N(4))-methyltransferase; Includes: RecName: Full=tRNA wybutosine-synthesizing protein 2 homolog; Short=tRNA-yW-synthesizing protein 2; EC=2.5.…	SubName: Full=Uncharacterized protein {ECO:0000313|EMBL:ESW09948.1};	Protein containing repeated kelch motifs	GO:0008168,methyltransferase activity; GO:0102522,tRNA 4-demethylwyosine alpha-amino-alpha-carboxypropyltransferase activity; GO:0008033,tRNA processing	Kelch motif
Cluster-1.35151	0	0	0	17.07	54.11	18.46	0	0	0	541.32	1880.31	657.1	12.9041	1.10374e-18	1.12378e-16	up	K05531 mannan polymerase II complex MNN10 subunit [EC:2.4.1.-] | (RefSeq) probable alpha-1,6-mannosyltransferase MNN10 (A)	putative alpha-1,6-mannosyltransferase mnn10 [Quercus suber]	--	SubName: Full=Alpha-1,2-galactosyltransferase gmh3 {ECO:0000313|EMBL:JAT51018.1}; Flags: Fragment;	Subunit of Golgi mannosyltransferase complex	GO:0016021,integral component of membrane; GO:0016757,transferase activity, transferring glycosyl groups	galactosyl transferase GMA12/MNN10 family
Cluster-1.76537	0	0	0	29.18	40.14	18.05	0	0	0	464	692	320	11.826	1.12363e-18	1.14044e-16	up	--	--	--	--	--	--	--
Cluster-9992.0	0	0	0	35.87	41.5	21.89	0	0	0	424	528	287	11.5662	1.1238e-18	1.14044e-16	up	--	protein PLANT CADMIUM RESISTANCE 2 [Brassica napus]	RecName: Full=Protein PLANT CADMIUM RESISTANCE 3; Short=AtPCR3;	SubName: Full=Uncharacterized protein {ECO:0000313|EnsemblPlants:Bo8g106450.1};	--	GO:0016021,integral component of membrane	PLAC8 family
Cluster-1365.1	0	0	0	12.19	28.43	7.3	0	0	0	751.44	1930.65	507.13	12.962	1.14176e-18	1.15677e-16	up	K01621 xylulose-5-phosphate/fructose-6-phosphate phosphoketolase [EC:4.1.2.9 4.1.2.22] | (RefSeq) uncharacterized protein LOC112032653 (A)	putative phosphoketolase [Quercus suber]	--	SubName: Full=Phosphoketolase {ECO:0000313|EMBL:EEC47950.1};	--	GO:0016832,aldehyde-lyase activity; GO:0005975,carbohydrate metabolic process	D-xylulose 5-phosphate/D-fructose 6-phosphate phosphoketolase
Cluster-1.11914	7.31	6.04	4.51	0	0	0	641.03	543.21	424.92	0	0	0	-11.1161	1.18422e-18	1.19783e-16	down	--	hypothetical protein PHAVU_003G185600g [Phaseolus vulgaris]	--	SubName: Full=Uncharacterized protein {ECO:0000313|EMBL:ESW27241.1};	--	--	--
Cluster-1.54112	3.55	2.61	3.76	0	0	0	509.59	385.35	578.9	0	0	0	-10.9773	1.19433e-18	1.20608e-16	down	K19525 vacuolar protein sorting-associated protein 13A/C | (RefSeq) uncharacterized protein LOC18430385 isoform X1 (A)	hypothetical protein PHAVU_002G3286000g, partial [Phaseolus vulgaris]	--	SubName: Full=Uncharacterized protein {ECO:0000313|EMBL:ESW32513.1}; Flags: Fragment;	Vacuolar protein sorting-associated protein	--	SHR-binding domain of vacuolar-sorting associated protein 13
Cluster-1.42266	0.04	0	0	43.25	120.15	35.46	1	0	0	972	2946	892	12.5904	1.20568e-18	1.21555e-16	up	K14504 xyloglucan:xyloglucosyl transferase TCH4 [EC:2.4.1.207] | (RefSeq) xyloglucan endotransglucosylase/hydrolase protein 24-like (A)	putative extracellular glycosidase [Quercus suber]	RecName: Full=Xyloglucan endotransglucosylase/hydrolase protein 22; Short=At-XTH22; Short=XTH-22; EC=2.4.1.207; AltName: Full=Touch protein 4; Flags: Precursor;	SubName: Full=Putative glycosidase crf2 {ECO:0000313|EMBL:JAT62392.1};	--	GO:0048046,apoplast; GO:0005618,cell wall; GO:0005794,Golgi apparatus; GO:0004553,hydrolase activity, hydrolyzing O-glycosyl compounds; GO:0016762,xyloglucan:xyloglucosyl transferase activity; GO:0042546,cell wall biogenesis; GO:0009664,plant-type cell wall organization; GO:0009733,response to auxin; GO:0009741,response to brassinosteroid; GO:0009409,response to cold; GO:0009408,response to heat;…	Glycosyl hydrolases family 16
Cluster-1.37663	0	0	0	14.39	38.89	16.47	0	0	0	435	1288	559	12.4625	1.21043e-18	1.21835e-16	up	K08157 MFS transporter, DHA1 family, multidrug resistance protein | (RefSeq) uncharacterized MFS-type transporter C530.15c-like (A)	hypothetical protein GPECTOR_30g189 [Gonium pectorale]	RecName: Full=Probable sphingolipid transporter spinster homolog 1;	SubName: Full=Uncharacterized protein {ECO:0000313|EMBL:KXZ48094.1};	Synaptic vesicle transporter SVOP and related transporters (major facilitator superfamily)	GO:0016021,integral component of membrane; GO:0031902,late endosome membrane; GO:0005765,lysosomal membrane; GO:0005886,plasma membrane; GO:0006869,lipid transport; GO:0055085,transmembrane transport	Sugar (and other) transporter
Cluster-1.2018	0	0.05	0	90.18	313.62	52.06	0	1	0	1629	6158	1050	13.487	1.23261e-18	1.23866e-16	up	K13449 pathogenesis-related protein 1 | (RefSeq) pathogenesis-related protein 1C-like (A)	pathogenesis-related protein 1C-like [Chenopodium quinoa]	RecName: Full=Pathogenesis-related protein 1C; Short=PR-1C; Flags: Precursor;	SubName: Full=Pathogenesis related protein 1a {ECO:0000313|EMBL:AFM76999.1}; Flags: Fragment;	Defense-related protein containing SCP domain	GO:0005576,extracellular region; GO:0005773,vacuole; GO:0006952,defense response; GO:0009607,response to biotic stimulus	Cysteine-rich secretory protein family
Cluster-1.41857	0	0	0	2082.11	3342.25	909.62	0	0	0	956	1113	336	12.5403	1.23649e-18	1.24054e-16	up	--	--	--	--	--	--	--
Cluster-1.15374	58.82	60.69	56.72	16.1	9.92	15.39	1958	2075	2057	495	334	531	-1.77285	1.25894e-18	1.26102e-16	down	K08238 xyloglucan 6-xylosyltransferase [EC:2.4.2.39] | (RefSeq) hypothetical protein (A)	hypothetical protein PHAVU_009G248100g [Phaseolus vulgaris]	RecName: Full=Xyloglucan 6-xylosyltransferase 2; Short=AtXT2; EC=2.4.2.39; AltName: Full=Putative glycosyltransferase 2; Short=AtGT2; EC=2.4.-.-;	SubName: Full=Uncharacterized protein {ECO:0000313|EMBL:ESW10905.1};	Subunit of Golgi mannosyltransferase complex	GO:0005768,endosome; GO:0005794,Golgi apparatus; GO:0000139,Golgi membrane; GO:0016021,integral component of membrane; GO:0005802,trans-Golgi network; GO:0042803,protein homodimerization activity; GO:0016758,transferase activity, transferring hexosyl groups; GO:0035252,UDP-xylosyltransferase activity; GO:0033843,xyloglucan 6-xylosyltransferase activity; GO:0000271,polysaccharide biosynthetic proc…	galactosyl transferase GMA12/MNN10 family
Cluster-1.40867	125.53	225.25	137.85	2405.08	1109.54	1347.04	2542.29	4689.82	3086.91	45771.8	22976.3	28642.9	3.64322	1.30344e-18	1.30348e-16	up	K20547 basic endochitinase B [EC:3.2.1.14] | (RefSeq) hypothetical protein (A)	hypothetical protein PHAVU_009G116600g [Phaseolus vulgaris]	RecName: Full=Endochitinase CH5B; EC=3.2.1.14; Flags: Precursor;	SubName: Full=Uncharacterized protein {ECO:0000313|EMBL:ESW09303.1};	Predicted chitinase	GO:0005773,vacuole; GO:0008061,chitin binding; GO:0004568,chitinase activity; GO:0016998,cell wall macromolecule catabolic process; GO:0006032,chitin catabolic process; GO:0006952,defense response; GO:0000272,polysaccharide catabolic process	Chitin recognition protein
Cluster-1.39720	0.03	0	0	31.81	69.81	19.32	1	0	0	1081.2	2602.11	737.69	12.4684	1.34763e-18	1.3455e-16	up	K00128 aldehyde dehydrogenase (NAD+) [EC:1.2.1.3] | (RefSeq) aldehyde dehydrogenase 5, mitochondrial-like (A)	translationally-controlled tumor protein like [Quercus suber]	RecName: Full=Translationally-controlled tumor protein homolog; Short=TCTP; AltName: Full=HTP;	SubName: Full=Translationally-controlled tumor {ECO:0000313|EMBL:JAT54555.1}; Flags: Fragment;	Microtubule-binding protein (translationally controlled tumor protein)	GO:0005737,cytoplasm	Translationally controlled tumour protein
Cluster-1.31208	36.84	44.9	33.3	103.3	101.39	95.95	314.09	394.81	330.17	878.15	916.98	897.48	1.78249	1.38344e-18	1.37902e-16	up	--	hypothetical protein PHAVU_001G225300g [Phaseolus vulgaris]	RecName: Full=Universal stress protein A-like protein;	SubName: Full=Uncharacterized protein {ECO:0000313|EMBL:ESW35319.1};	--	GO:0005886,plasma membrane; GO:0016208,AMP binding; GO:0006950,response to stress	Universal stress protein family
Cluster-1.43453	0	0	0	10.33	17.98	6.86	0	0	0	502	961	375	12.1508	1.42315e-18	1.41632e-16	up	K22484 transcriptional regulator CBF1 | (RefSeq) transcriptional regulator CBF1-like (A)	putative bhlh domain-containing protein c3f10.12c [Quercus suber]	--	SubName: Full=Putative bHLH domain-containing protein C3F10.12c {ECO:0000313|EMBL:JAT47543.1};	Helix loop helix transcription factor EB	GO:0046983,protein dimerization activity	Helix-loop-helix DNA-binding domain
Cluster-1.31958	0	0	0	30.48	87.1	25.4	0	0	0	616.93	1920.37	574.96	12.9246	1.4387e-18	1.4295e-16	up	K11717 cysteine desulfurase / selenocysteine lyase [EC:2.8.1.7 4.4.1.16] | (RefSeq) SufS subfamily cysteine desulfurase (A)	cysteine desulfurase-like protein ustd [Quercus suber]	RecName: Full=Cysteine desulfurase 1, chloroplastic {ECO:0000303|PubMed:12033984}; EC=2.8.1.7 {ECO:0000269|PubMed:12033984, ECO:0000269|PubMed:12427997, ECO:0000269|PubMed:15480755, ECO:0000269|PubMed:16455656}; AltName: Full=NIFS-like protein 1 {ECO:0000303|PubMed:12427997}; Short=CpNifS1; AltName: Full=Plastid sufS-like protein; AltName: Full=Protein AtCpNifS; AltName: Full=Selenocysteine lyase…	SubName: Full=Cysteine desulfurase {ECO:0000313|EMBL:EQC34489.1};	Cysteine desulfurase NFS1	GO:0009507,chloroplast; GO:0009570,chloroplast stroma; GO:0031071,cysteine desulfurase activity; GO:0030170,pyridoxal phosphate binding; GO:0009000,selenocysteine lyase activity; GO:0006534,cysteine metabolic process; GO:0018283,iron incorporation into metallo-sulfur cluster; GO:0010269,response to selenium ion; GO:0001887,selenium compound metabolic process; GO:0006790,sulfur compound metabolic …	DegT/DnrJ/EryC1/StrS aminotransferase family
Cluster-45618.0	0	0	0	12.43	21.24	7.09	0	0	0	588.03	1105.19	377.85	12.3273	1.46682e-18	1.45509e-16	up	--	putative transcriptional regulatory protein [Quercus suber]	--	SubName: Full=Nitrogen assimilation transcription factor nit-4 {ECO:0000313|EMBL:JAT50149.1};	--	GO:0005634,nucleus; GO:0003677,DNA binding; GO:0000981,DNA-binding transcription factor activity, RNA polymerase II-specific; GO:0008270,zinc ion binding; GO:0006351,transcription, DNA-templated	Fungal Zn(2)-Cys(6) binuclear cluster domain
Cluster-1.51304	5.43	4.78	2.6	0.17	0.08	0.18	545.7	492.55	280.5	15.8	7.88	18.43	-4.60385	1.48412e-18	1.4699e-16	down	K10357 myosin V | (RefSeq) hypothetical protein (A)	hypothetical protein PHAVU_001G167900g [Phaseolus vulgaris]	RecName: Full=Myosin-6; AltName: Full=AtMYA2;	SubName: Full=Uncharacterized protein {ECO:0000313|EMBL:ESW34636.1};	Myosin class V heavy chain	GO:0005737,cytoplasm; GO:0016459,myosin complex; GO:0003779,actin binding; GO:0005524,ATP binding; GO:0005516,calmodulin binding; GO:0003774,motor activity	AAA ATPase domain
Cluster-1.5217	0	0.02	0	31.3	42.73	13.58	0	1	0	1138	1705	555	12.0787	1.4998e-18	1.48305e-16	up	K15692 E3 ubiquitin-protein ligase RNF13 [EC:2.3.2.27] | (RefSeq) predicted protein (A)	gtp:amp phosphotransferase, mitochondrial [Quercus suber]	RecName: Full=Receptor homology region, transmembrane domain- and RING domain-containing protein 2; Short=AtRMR2; AltName: Full=ReMembR-H2 protein JR702; Flags: Precursor;	SubName: Full=Uncharacterized protein {ECO:0000313|EMBL:ACO62138.1};	Predicted E3 ubiquitin ligase	GO:0000139,Golgi membrane; GO:0016021,integral component of membrane; GO:0000326,protein storage vacuole; GO:0032586,protein storage vacuole membrane; GO:0046872,metal ion binding; GO:0015031,protein transport	Zinc finger, C3HC4 type (RING finger)
Cluster-1.28630	9.24	5.06	6.74	0	0.03	0.07	1114.1	625.99	869.81	0	3.43	8.58	-7.41118	1.50586e-18	1.48667e-16	down	K11367 chromodomain-helicase-DNA-binding protein 1 [EC:3.6.4.12] | (RefSeq) hypothetical protein (A)	hypothetical protein PHAVU_008G199800g [Phaseolus vulgaris]	RecName: Full=Protein CHROMATIN REMODELING 5 {ECO:0000303|PubMed:16547115}; Short=AtCHR5; EC=3.6.4.-;	SubName: Full=Uncharacterized protein {ECO:0000313|EMBL:ESW13477.1};	Chromodomain-helicase DNA-binding protein	GO:0005634,nucleus; GO:0009506,plasmodesma; GO:0005524,ATP binding; GO:0003677,DNA binding; GO:0004386,helicase activity; GO:0016569,covalent chromatin modification	SLIDE
Cluster-1.43923	0	0	0	50.06	46.9	16.21	0	0	0	861	876	311	12.3026	1.55503e-18	1.53276e-16	up	--	hypothetical protein COCSUDRAFT_58606 [Coccomyxa subellipsoidea C-169]	--	SubName: Full=Uncharacterized protein {ECO:0000313|EMBL:EIE19313.1};	--	GO:0008237,metallopeptidase activity	Metallo-peptidase family M12B Reprolysin-like
Cluster-1.43590	0	0	0	52.48	156.32	39.76	0	0	0	703	2261	592	13.1218	1.59478e-18	1.56944e-16	up	K07059 uncharacterized protein | (RefSeq) ubiquitin-60S ribosomal protein L40-like (A)	an1-type zinc finger protein tmc1 [Quercus suber]	--	SubName: Full=Zink finger-like fusion protein {ECO:0000313|EMBL:EKX31967.1};	--	GO:0008270,zinc ion binding	AN1-like Zinc finger
Cluster-1.50585	2.94	5.87	3.9	0	0	0	417.07	856.13	592.87	0	0	0	-11.3132	1.61596e-18	1.58679e-16	down	K00264 glutamate synthase (NADPH/NADH) [EC:1.4.1.13 1.4.1.14] | (RefSeq) glutamate synthase [NADH], amyloplastic (A)	hypothetical protein LR48_Vigan07g211700 [Vigna angularis]	RecName: Full=Glutamate synthase [NADH], amyloplastic; EC=1.4.1.14; AltName: Full=NADH-GOGAT; Flags: Precursor;	SubName: Full=Uncharacterized protein {ECO:0000313|EMBL:KOM48413.1};	Glutamate synthase	GO:0009501,amyloplast; GO:0051538,3 iron, 4 sulfur cluster binding; GO:0050660,flavin adenine dinucleotide binding; GO:0010181,FMN binding; GO:0016040,glutamate synthase (NADH) activity; GO:0005506,iron ion binding; GO:0006541,glutamine metabolic process; GO:0097054,L-glutamate biosynthetic process	FAD binding domain
Cluster-22881.2	0	0	0	28.52	59.97	13.4	0	0	0	878	2023	463	13.0414	1.61755e-18	1.58679e-16	up	K08681 5'-phosphate synthase pdxT subunit [EC:4.3.3.6] | (RefSeq) uncharacterized protein LOC112018845 (A)	PREDICTED: probable pyridoxal 5'-phosphate synthase subunit PDX2 [Vitis vinifera]	RecName: Full=Probable pyridoxal 5'-phosphate synthase subunit PDX2; Short=AtPDX2; EC=4.3.3.6 {ECO:0000269|PubMed:17468224}; AltName: Full=Protein EMBRYO DEFECTIVE 2407; AltName: Full=Pyridoxal 5'-phosphate synthase glutaminase subunit; EC=3.5.1.2 {ECO:0000269|PubMed:17468224};	SubName: Full=Pyridoxal biosynthesis protein PDX2 {ECO:0000313|EMBL:JAT62028.1};	Imidazoleglycerol-phosphate synthase subunit H-like	GO:0005829,cytosol; GO:1903600,glutaminase complex; GO:0004359,glutaminase activity; GO:0046982,protein heterodimerization activity; GO:0036381,pyridoxal 5'-phosphate synthase (glutamine hydrolysing) activity; GO:0006541,glutamine metabolic process; GO:0042823,pyridoxal phosphate biosynthetic process; GO:0008614,pyridoxine metabolic process; GO:0042819,vitamin B6 biosynthetic process	Glutamine amidotransferase class-I
Cluster-1.11994	6.82	6.12	7.86	0	0	0	412.17	379.37	511.67	0	0	0	-10.7972	1.62681e-18	1.59334e-16	down	K10395 kinesin family member 4/21/27 | (RefSeq) hypothetical protein (A)	hypothetical protein PHAVU_009G067100g [Phaseolus vulgaris]	RecName: Full=Kinesin-like protein KIN-4A {ECO:0000305}; AltName: Full=GhKINESIN-4A {ECO:0000303|PubMed:25600279};	SubName: Full=Uncharacterized protein {ECO:0000313|EMBL:ESW08700.1};	Kinesin-like protein	GO:0055028,cortical microtubule; GO:0005737,cytoplasm; GO:0005524,ATP binding; GO:0008017,microtubule binding; GO:0003777,microtubule motor activity; GO:0071555,cell wall organization; GO:0007018,microtubule-based movement	Microtubule binding
Cluster-1.7105	0	0	0.22	59.8	125.08	39.24	0	0	4	910.55	2063.2	665.52	10.3188	1.64157e-18	1.60526e-16	up	K16339 thioesterase superfamily member 4 | (RefSeq) thioesterase family (A)	hypothetical protein CHLNCDRAFT_133041 [Chlorella variabilis]	--	SubName: Full=Uncharacterized protein {ECO:0000313|EMBL:ETW10138.1};	Uncharacterized conserved protein	--	Thioesterase superfamily
Cluster-1.43742	0	0	0	21.33	40.21	9.56	0	0	0	844.92	1749.14	425.58	12.8827	1.65202e-18	1.61292e-16	up	--	hypothetical protein CFP56_78916 [Quercus suber]	--	--	--	--	--
Cluster-1.42716	0	0	0	29.7	66.16	15.9	0	0	0	788	1920	473	12.9595	1.67596e-18	1.63371e-16	up	K19932 neuronal calcium sensor 1 | (RefSeq) calcium-binding protein NCS-1-like (A)	calcium-binding protein ncs-1 [Quercus suber]	RecName: Full=Calcineurin B-like protein 9;	SubName: Full=Calcium-binding protein NCS-1 {ECO:0000313|EMBL:JAT57682.1};	Ca2+ sensor (EF-Hand superfamily)	GO:0005509,calcium ion binding	Secreted protein acidic and rich in cysteine Ca binding region
Cluster-1.39808	0	0	0	29.95	65.63	17.53	0	0	0	699	1672	458	12.787	1.68379e-18	1.63876e-16	up	K12833 pre-mRNA branch site protein p14 | (RefSeq) splicing factor 3B subunit 6-like protein (A)	splicing factor 3b subunit 6-like protein [Quercus suber]	RecName: Full=Splicing factor 3B subunit 6-like protein; AltName: Full=Pre-mRNA branch site p14-like protein;	SubName: Full=Pre-mRNA branch site p14-like protein {ECO:0000313|EMBL:PKA63070.1};	Predicted RNA-binding protein (RRM superfamily)	GO:0071013,catalytic step 2 spliceosome; GO:0071011,precatalytic spliceosome; GO:0005689,U12-type spliceosomal complex; GO:0005686,U2 snRNP; GO:0005684,U2-type spliceosomal complex; GO:0003723,RNA binding; GO:0000398,mRNA splicing, via spliceosome	Occluded RNA-recognition motif
Cluster-1.74546	0.32	0	0	145.8	388.05	83.58	2.83	0	0	1300	3688	821	11.3605	1.70093e-18	1.65284e-16	up	K02974 small subunit ribosomal protein S24e | (RefSeq) 40S ribosomal protein S24-like (A)	40s ribosomal protein s24 [Quercus suber]	RecName: Full=40S ribosomal protein S24-2;	RecName: Full=40S ribosomal protein S24 {ECO:0000256|RuleBase:RU004383};	40S ribosomal protein S24	GO:0005618,cell wall; GO:0022626,cytosolic ribosome; GO:0022627,cytosolic small ribosomal subunit; GO:0016020,membrane; GO:0042788,polysomal ribosome; GO:0003735,structural constituent of ribosome; GO:0000462,maturation of SSU-rRNA from tricistronic rRNA transcript (SSU-rRNA, 5.8S rRNA, LSU-rRNA); GO:0006412,translation	Ribosomal protein S24e
Cluster-1.44717	5.22	5	3.73	0	0	0	510.78	502.58	391.93	0	0	0	-10.9179	1.71195e-18	1.66094e-16	down	K11446 histone demethylase JARID1 [EC:1.14.11.-] | (RefSeq) lysine-specific demethylase REF6-like (A)	hypothetical protein PHAVU_009G169700g [Phaseolus vulgaris]	RecName: Full=Lysine-specific demethylase REF6 {ECO:0000303|PubMed:15377760}; EC=1.14.11.- {ECO:0000305}; AltName: Full=Jumonji domain-containing protein 12 {ECO:0000303|PubMed:18713399}; AltName: Full=Lysine-specific histone demethylase REF6 {ECO:0000303|PubMed:15377760}; AltName: Full=Protein RELATIVE OF EARLY FLOWERING 6 {ECO:0000303|PubMed:15377760};	SubName: Full=Uncharacterized protein {ECO:0000313|EMBL:ESW09959.1};	DNA-binding protein jumonji/RBP2/SMCY, contains JmjC domain	GO:0005634,nucleus; GO:0051213,dioxygenase activity; GO:0046872,metal ion binding; GO:0003676,nucleic acid binding; GO:0033169,histone H3-K9 demethylation; GO:0048366,leaf development; GO:0035067,negative regulation of histone acetylation; GO:0006355,regulation of transcription, DNA-templated; GO:0009741,response to brassinosteroid; GO:0006351,transcription, DNA-templated; GO:0009826,unidimension…	C2H2-type zinc finger
Cluster-24535.0	0	0	0	8.99	12.75	4.31	0	0	0	624	975	337	12.2276	1.718e-18	1.6642e-16	up	K17710 pentatricopeptide repeat domain-containing protein 1 | (RefSeq) putative pentatricopeptide repeat-containing protein At2g02150 (A)	predicted protein [Hordeum vulgare subsp. vulgare]	RecName: Full=Pentatricopeptide repeat-containing protein At2g37230;	SubName: Full=Predicted protein {ECO:0000313|EMBL:BAK07951.1};	FOG: PPR repeat	GO:0009534,chloroplast thylakoid; GO:0009535,chloroplast thylakoid membrane; GO:0043231,intracellular membrane-bounded organelle; GO:0004519,endonuclease activity; GO:0003729,mRNA binding; GO:0003723,RNA binding; GO:0009409,response to cold; GO:0009451,RNA modification	Pentacotripeptide-repeat region of PRORP
Cluster-10627.0	0	0	0	22.39	38.16	15.98	0	0	0	445	826	355	11.9702	1.74946e-18	1.69202e-16	up	--	--	--	--	--	--	--
Cluster-38745.0	0	0	0	14.06	27.14	10.52	0	0	0	470	995	395	12.1683	1.76911e-18	1.70835e-16	up	--	--	--	SubName: Full=Predicted protein {ECO:0000313|EMBL:EEC44097.1};	--	GO:0016021,integral component of membrane; GO:0008484,sulfuric ester hydrolase activity; GO:0008152,metabolic process	--
Cluster-1.39834	132.72	128.81	144.2	21.48	22.7	15.71	4492	4478	5315	671	777	551	-2.41179	1.77304e-18	1.70948e-16	down	K23222 nuclease HARBI1 [EC:3.1.-.-] | (RefSeq) protein ALP1-like (A)	protein ALP1-like [Vigna radiata var. radiata]	RecName: Full=Protein ALP1-like {ECO:0000305}; EC=3.1.-.-;	SubName: Full=putative nuclease HARBI1 {ECO:0000313|RefSeq:XP_014498407.1};	Predicted transposase	GO:0005634,nucleus; GO:0046872,metal ion binding; GO:0004518,nuclease activity	Plant transposon protein
Cluster-1.15898	5.01	5.17	3.67	0	0	0	494.38	523.32	388.34	0	0	0	-10.9162	1.85908e-18	1.7882e-16	down	K03514 non-canonical poly(A) RNA polymerase PAPD5/7 [EC:2.7.7.19] | (RefSeq) nucleotidyltransferase (A)	hypothetical protein PHAVU_006G112100g [Phaseolus vulgaris]	--	SubName: Full=Uncharacterized protein {ECO:0000313|EMBL:ESW19292.1};	DNA polymerase sigma	GO:0016779,nucleotidyltransferase activity	Nucleotidyltransferase domain
Cluster-14679.1	0	0	0	110.69	306.7	60.38	0	0	0	927.61	2732.76	556.52	13.3742	1.86047e-18	1.7882e-16	up	K08738 cytochrome c | (RefSeq) cytochrome c (A)	RecName: Full=Cytochrome c CAA42069.1 Cytochrome c [Arabidopsis thaliana]	RecName: Full=Cytochrome c;	SubName: Full=Cytochrome c {ECO:0000313|EMBL:JAT57925.1};	Cytochrome c	GO:0005758,mitochondrial intermembrane space; GO:0070469,respiratory chain; GO:0009055,electron transfer activity; GO:0020037,heme binding; GO:0046872,metal ion binding	Cytochrome C oxidase, cbb3-type, subunit III
Cluster-1.34092	6	4.07	6.22	0.16	0.03	0.16	443.21	308.07	493.57	10.83	2.13	12.12	-5.26402	1.88929e-18	1.81307e-16	down	K04733 interleukin-1 receptor-associated kinase 4 [EC:2.7.11.1] | (RefSeq) receptor-like kinase TMK4 (A)	hypothetical protein PHAVU_002G188800g [Phaseolus vulgaris]	RecName: Full=LysM domain-containing GPI-anchored protein 2; AltName: Full=Chitin elicitor-binding protein LYM2; Short=CEBiP LYM2; Flags: Precursor;	SubName: Full=Uncharacterized protein {ECO:0000313|EMBL:ESW30865.1};	--	GO:0031225,anchored component of membrane; GO:0046658,anchored component of plasma membrane; GO:0005886,plasma membrane; GO:0009506,plasmodesma; GO:0008061,chitin binding; GO:0006952,defense response	LysM domain
Cluster-1.44058	0.03	0	0	29.01	54.03	19.31	1	0	0	842	1717	629	11.9865	1.89854e-18	1.81912e-16	up	K00921 1-phosphatidylinositol-3-phosphate 5-kinase [EC:2.7.1.150] | (RefSeq) 1-phosphatidylinositol-3-phosphate 5-kinase FAB1A-like (A)	fyve-type zinc finger-containing protein c9b6.03 [Quercus suber]	RecName: Full=Protein FREE1 {ECO:0000303|PubMed:25438943}; AltName: Full=FYVE domain protein required for endosomal sorting 1 {ECO:0000303|PubMed:24843126}; AltName: Full=FYVE domain-containing protein 1 {ECO:0000303|PubMed:24843126};	SubName: Full=Uncharacterized protein {ECO:0000313|EMBL:EKX52258.1, ECO:0000313|EnsemblProtists:EKX52258};	FYVE finger containing protein	GO:0000813,ESCRT I complex; GO:0031902,late endosome membrane; GO:0005634,nucleus; GO:0046872,metal ion binding; GO:0003729,mRNA binding; GO:0043130,ubiquitin binding; GO:0070676,intralumenal vesicle formation; GO:0055072,iron ion homeostasis; GO:0036258,multivesicular body assembly; GO:0015031,protein transport	FYVE zinc finger
Cluster-1.32176	0	0	0	37.44	70.94	22.15	0	0	0	599.23	1231.2	395.19	12.4338	1.92156e-18	1.83833e-16	up	--	atpase-stabilizing factor 15 kda protein [Quercus suber]	--	--	--	--	--
Cluster-27662.1	0	0	0	14.73	31.5	8.13	0	0	0	723	1701	449	12.8102	1.93129e-18	1.84479e-16	up	K14454 aspartate aminotransferase, cytoplasmic [EC:2.6.1.1] | (RefSeq) aspartate aminotransferase, cytoplasmic-like (A)	aspartate aminotransferase, cytoplasmic [Quercus suber]	RecName: Full=Aspartate aminotransferase, cytoplasmic; EC=2.6.1.1; AltName: Full=Transaminase A;	RecName: Full=Aspartate aminotransferase {ECO:0000256|RuleBase:RU000480}; EC=2.6.1.1 {ECO:0000256|RuleBase:RU000480}; Flags: Fragment;	Aspartate aminotransferase/Glutamic oxaloacetic transaminase AAT2/GOT1	GO:0005737,cytoplasm; GO:0004069,L-aspartate:2-oxoglutarate aminotransferase activity; GO:0080130,L-phenylalanine:2-oxoglutarate aminotransferase activity; GO:0030170,pyridoxal phosphate binding; GO:0006103,2-oxoglutarate metabolic process; GO:0006531,aspartate metabolic process; GO:0009058,biosynthetic process; GO:0006536,glutamate metabolic process	Aminotransferase class I and II
Cluster-35310.4	0	0	0	10.93	6.25	5.18	0	0	0	520.82	327.75	277.92	11.4109	1.97216e-18	1.88092e-16	up	K01180 endo-1,3(4)-beta-glucanase [EC:3.2.1.6] | (RefSeq) probable endo-1,3(4)-beta-glucanase ARB_01444 (A)	putative endo-1,3(4)-beta-glucanase [Quercus suber]	--	SubName: Full=Uncharacterized protein {ECO:0000313|EMBL:ETP34620.1};	Predicted endo-1,3-beta-glucanase	GO:0016021,integral component of membrane; GO:0052861,glucan endo-1,3-beta-glucanase activity, C-3 substituted reducing group	Glycosyl hydrolase family 81 N-terminal domain
Cluster-1.44930	0	0	0	17.54	33.94	9.4	0	0	0	682	1449	411	12.6302	2.02931e-18	1.93244e-16	up	K08139 MFS transporter, SP family, sugar:H+ symporter | (RefSeq) high-affinity glucose transporter ght2-like (A)	general substrate transporter [Alternaria alternata]	RecName: Full=Sugar transport protein 10; AltName: Full=Hexose transporter 10;	SubName: Full=Predicted protein {ECO:0000313|EMBL:BAK06801.1};	Predicted transporter (major facilitator superfamily)	GO:0016021,integral component of membrane; GO:0005886,plasma membrane; GO:0055055,D-glucose:proton symporter activity; GO:0005354,galactose transmembrane transporter activity; GO:0009679,hexose:proton symporter activity; GO:0015578,mannose transmembrane transporter activity; GO:0071333,cellular response to glucose stimulus; GO:0046323,glucose import; GO:0035428,NA	Major Facilitator Superfamily
Cluster-1.27752	0	0	0	9.55	14.85	4.91	0	0	0	600	1028	348	12.2588	2.04859e-18	1.94694e-16	up	--	fk506-binding protein 2 [Quercus suber]	--	SubName: Full=Uncharacterized protein {ECO:0000313|EMBL:GAX97814.1};	--	--	STIMATE family
Cluster-1.61028	0	0	0	21.09	36.65	27.59	0	0	0	257	481	373	11.3953	2.05084e-18	1.94694e-16	up	--	Hsp24 protein [Populus davidiana x Populus alba var. pyramidalis]	--	SubName: Full=Hsp24 protein {ECO:0000313|EMBL:AKC04611.1};	--	--	HSP20-like domain found in ArsA
Cluster-1.35226	0	0	0	12.51	21.25	5.93	0	0	0	710	1328	379	12.5556	2.06235e-18	1.95487e-16	up	K15371 glutamate dehydrogenase [EC:1.4.1.2] | (RefSeq) NAD-specific glutamate dehydrogenase-like (A)	nad-specific glutamate dehydrogenase [Quercus suber]	--	SubName: Full=NAD-specific glutamate dehydrogenase {ECO:0000313|EMBL:JAT46490.1}; Flags: Fragment;	Glutamate/leucine/phenylalanine/valine dehydrogenases	GO:0004352,glutamate dehydrogenase (NAD+) activity; GO:0019551,glutamate catabolic process to 2-oxoglutarate	Glu/Leu/Phe/Val dehydrogenase, dimerisation domain
Cluster-1.65749	0	0	0	31.89	64.35	15.17	0	0	0	812	1791	433	12.8914	2.10654e-18	1.9937e-16	up	--	transcriptional regulator hmo1 [Quercus suber]	--	--	--	--	HMG-box domain
Cluster-1.63716	0	0	0	67.05	135.78	39.59	0	0	0	628	1358	409	12.5426	2.14829e-18	2.0301e-16	up	--	--	--	SubName: Full=Uncharacterized protein {ECO:0000313|EMBL:JAT64105.1};	--	--	--
Cluster-1.32967	0	0	0	46.55	151.09	51.87	0	0	0	498	1734	614	12.7906	2.20325e-18	2.07886e-16	up	--	--	--	--	--	--	--
Cluster-1.33940	37.65	47.34	73.43	0.08	0	0	737.19	953.01	1591.57	1.49	0	0	-11.155	2.20678e-18	2.07902e-16	down	K01620 threonine aldolase [EC:4.1.2.48] | (RefSeq) hypothetical protein (A)	hypothetical protein PHAVU_007G122200g [Phaseolus vulgaris]	RecName: Full=Probable low-specificity L-threonine aldolase 1; EC=4.1.2.48; AltName: Full=Threonine aldolase 1;	SubName: Full=Uncharacterized protein {ECO:0000313|EMBL:ESW16012.1};	Threonine aldolase	GO:0005829,cytosol; GO:0008732,L-allo-threonine aldolase activity; GO:0004793,threonine aldolase activity; GO:0006545,glycine biosynthetic process; GO:0006567,threonine catabolic process	DegT/DnrJ/EryC1/StrS aminotransferase family
Cluster-1.13748	11.26	8.21	5.48	0	0	0	835.85	625.75	437.4	0	0	0	-11.3606	2.2217e-18	2.08989e-16	down	K00826 branched-chain amino acid aminotransferase [EC:2.6.1.42] | (RefSeq) protein CROWDED NUCLEI 4-like isoform X1 (A)	hypothetical protein PHAVU_003G232200g [Phaseolus vulgaris]	RecName: Full=Protein CROWDED NUCLEI 4 {ECO:0000303|PubMed:24308514}; AltName: Full=Protein LITTLE NUCLEI 4 {ECO:0000303|PubMed:17873096};	SubName: Full=Uncharacterized protein {ECO:0000313|EMBL:ESW27786.1};	--	GO:0009507,chloroplast; GO:0010369,chromocenter; GO:0005737,cytoplasm; GO:0005652,nuclear lamina; GO:0031965,nuclear membrane; GO:0034399,nuclear periphery; GO:0005654,nucleoplasm; GO:0006997,nucleus organization; GO:0097298,regulation of nucleus size	--
Cluster-1.35395	0	0	0	20.75	35.16	8.61	0	0	0	827	1539	386	12.7463	2.26297e-18	2.12548e-16	up	--	hypothetical protein CFP56_72384 [Quercus suber]	--	--	--	--	FYVE-type zinc finger
Cluster-42150.0	0	0	0	15.04	23.23	10.95	0	0	0	392	662	320	11.7221	2.29106e-18	2.14859e-16	up	K03097 casein kinase II subunit alpha [EC:2.7.11.1] | (RefSeq) casein kinase II subunit alpha (A)	casein kinase ii subunit alpha [Quercus suber]	RecName: Full=Casein kinase II subunit alpha-4, chloroplastic {ECO:0000305}; Short=CK2-alpha4 {ECO:0000303|PubMed:26025542}; EC=2.7.11.1; AltName: Full=Plastid-targeted casein kinase 2 alpha {ECO:0000303|PubMed:27064346}; Short=cpCK2alpha {ECO:0000303|PubMed:27064346}; Flags: Precursor;	SubName: Full=Uncharacterized protein {ECO:0000313|EnsemblProtists:PYU1_T014582};	Casein kinase II, alpha subunit	GO:0009507,chloroplast; GO:0005829,cytosol; GO:0005524,ATP binding; GO:0016301,kinase activity; GO:0004674,protein serine/threonine kinase activity; GO:0010019,chloroplast-nucleus signaling pathway; GO:0040008,regulation of growth; GO:2000028,regulation of photoperiodism, flowering	Fungal protein kinase
Cluster-31077.0	0	0	0	72.74	66.65	18.01	0	0	0	1178	1170.86	325.26	12.6928	2.29646e-18	2.15039e-16	up	--	hypothetical protein CFP56_10198 [Quercus suber]	--	SubName: Full=Neurobeachin {ECO:0000313|EMBL:JAT51717.1};	--	GO:0016021,integral component of membrane	--
Cluster-26351.0	0.03	0	0	38.37	81.2	17.8	1	0	0	1320	3064	688	12.6727	2.36915e-18	2.2151e-16	up	--	hypothetical protein CFP56_21646 [Quercus suber]	--	SubName: Full=Uncharacterized protein {ECO:0000313|EnsemblPlants:TRIUR3_04540-P1};	--	--	Erythropoietin/thrombopoietin
Cluster-1.56913	0.02	0	0	32.34	16.39	11.51	1	0	0	1280.18	712.45	512.42	11.606	2.43864e-18	2.27663e-16	up	--	hypothetical protein CFP56_72354 [Quercus suber]	--	--	--	--	--
Cluster-1.40779	28.64	27.46	30.53	85.57	109.19	127.13	562.99	554.85	664.36	1582.58	2196.27	2626.16	2.24699	2.44366e-18	2.27787e-16	up	K00430 peroxidase [EC:1.11.1.7] | (RefSeq) hypothetical protein (A)	hypothetical protein PHAVU_003G134600g [Phaseolus vulgaris]	RecName: Full=Peroxidase N; EC=1.11.1.7; AltName: Full=Neutral peroxidase; Flags: Precursor;	RecName: Full=Peroxidase {ECO:0000256|RuleBase:RU362060, ECO:0000256|SAAS:SAAS00709852}; EC=1.11.1.7 {ECO:0000256|RuleBase:RU362060, ECO:0000256|SAAS:SAAS00709852};	--	GO:0005576,extracellular region; GO:0020037,heme binding; GO:0046872,metal ion binding; GO:0004601,peroxidase activity; GO:0042744,hydrogen peroxide catabolic process; GO:0006979,response to oxidative stress	Peroxidase
Cluster-1608.0	0	0	0	4.92	6.18	3.26	0	0	0	374	518	279	11.4858	2.51417e-18	2.34007e-16	up	K12581 CCR4-NOT transcription complex subunit 7/8 | (RefSeq) CCR4-NOT transcription complex subunit 7-like (A)	ccr4-not transcription complex subunit 7 [Quercus suber]	RecName: Full=Probable CCR4-associated factor 1 homolog 6; EC=3.1.13.4;	SubName: Full=Uncharacterized protein {ECO:0000313|EMBL:ESW07804.1};	mRNA deadenylase subunit	GO:0030015,CCR4-NOT core complex; GO:0005634,nucleus; GO:0000932,P-body; GO:0046872,metal ion binding; GO:0004535,poly(A)-specific ribonuclease activity; GO:0003723,RNA binding; GO:0043928,exonucleolytic nuclear-transcribed mRNA catabolic process involved in deadenylation-dependent decay; GO:0017148,negative regulation of translation; GO:0006355,regulation of transcription, DNA-templated; GO:0006…	CAF1 family ribonuclease
Cluster-1.27751	0	0	0	10.67	22.07	9.17	0	0	0	417	947	403	12.0923	2.52897e-18	2.35031e-16	up	--	--	--	--	--	--	--
Cluster-6144.0	0	0	0	19.02	31.39	13.09	0	0	0	435.9	785.26	335.89	11.9076	2.54149e-18	2.3584e-16	up	--	--	--	--	--	--	--
Cluster-1.38950	0	0	0.08	40.01	102.48	32.47	0	0	2	821	2291	745	11.3899	2.5784e-18	2.38906e-16	up	K00480 salicylate hydroxylase [EC:1.14.13.1] | (RefSeq) FAD-dependent monooxygenase OpS4-like (A)	fad-dependent monooxygenase ops4 [Quercus suber]	RecName: Full=Zeaxanthin epoxidase, chloroplastic; Short=OgZEP; EC=1.14.15.21; Flags: Precursor;	SubName: Full=Uncharacterized protein {ECO:0000313|EMBL:ETV99613.1};	Kynurenine 3-monooxygenase and related flavoprotein monooxygenases	GO:0009507,chloroplast; GO:0016020,membrane; GO:0071949,FAD binding; GO:0009540,zeaxanthin epoxidase [overall] activity; GO:0009688,abscisic acid biosynthetic process	FAD binding domain
Cluster-1.34953	22.66	18.44	21.67	0.33	0.9	0.34	441	369	467	6	18	7	-4.92929	2.60893e-18	2.41373e-16	down	K09286 EREBP-like factor | (RefSeq) ethylene-responsive transcription factor RAP2-12 (A)	hypothetical protein PHAVU_003G292400g [Phaseolus vulgaris]	RecName: Full=Ethylene-responsive transcription factor ERF109;	SubName: Full=Uncharacterized protein {ECO:0000313|EMBL:ESW28509.1};	--	GO:0005634,nucleus; GO:0003677,DNA binding; GO:0003700,DNA-binding transcription factor activity; GO:0051301,cell division; GO:0050832,defense response to fungus; GO:0009873,ethylene-activated signaling pathway; GO:0010087,phloem or xylem histogenesis; GO:0010200,response to chitin; GO:0006351,transcription, DNA-templated	AP2 domain
Cluster-1.31245	1.58	0.15	0	684.47	1372.96	308.52	10	1	0	4470	9420	2198	10.9287	2.62981e-18	2.42941e-16	up	--	--	--	--	--	--	--
Cluster-23069.0	0	0	0	13.25	17.86	7.75	0	0	0	452	668	297	11.7685	2.66858e-18	2.46155e-16	up	K07192 flotillin | (RefSeq) flotillin-like protein 2 (A)	flotillin-like protein 2 [Quercus suber]	RecName: Full=Flotillin-like protein 1; AltName: Full=Nodulin-like protein 1;	SubName: Full=Predicted protein {ECO:0000313|EMBL:BAK01301.1};	Flotillins	GO:0005901,caveola	SPFH domain / Band 7 family
Cluster-1.36931	0.16	0.04	0	38.74	52.08	12.86	7	2	0	1596	2357	596	9.40263	2.68368e-18	2.47179e-16	up	K00820 glutamine---fructose-6-phosphate transaminase (isomerizing) [EC:2.6.1.16] | (RefSeq) glutamine--fructose-6-phosphate aminotransferase [isomerizing]-like (A)	glutamine--fructose-6-phosphate aminotransferase [isomerizing]	RecName: Full=Glutamine--fructose-6-phosphate aminotransferase [isomerizing] {ECO:0000255|HAMAP-Rule:MF_00164}; EC=2.6.1.16 {ECO:0000255|HAMAP-Rule:MF_00164}; AltName: Full=D-fructose-6-phosphate amidotransferase {ECO:0000255|HAMAP-Rule:MF_00164}; AltName: Full=GFAT {ECO:0000255|HAMAP-Rule:MF_00164}; AltName: Full=Glucosamine-6-phosphate synthase {ECO:0000255|HAMAP-Rule:MF_00164}; AltName: Full=H…	SubName: Full=Glucosamine--fructose-6-phosphate aminotransferase [isomerizing] {ECO:0000313|EMBL:JAT44099.1};	Glucosamine 6-phosphate synthetases, contain amidotransferase and phosphosugar isomerase domains	GO:0009507,chloroplast; GO:0097367,carbohydrate derivative binding; GO:0004360,glutamine-fructose-6-phosphate transaminase (isomerizing) activity; GO:1901137,carbohydrate derivative biosynthetic process; GO:0006541,glutamine metabolic process	Glutamine amidotransferases class-II
Cluster-3396.0	0	0	0	29.38	59.78	23.47	0	0	0	439.18	967.77	390.75	12.1191	2.74376e-18	2.52336e-16	up	K00621 glucosamine-phosphate N-acetyltransferase [EC:2.3.1.4] | (RefSeq) glucosamine 6-phosphate N-acetyltransferase-like (A)	predicted protein [Micromonas commoda]	RecName: Full=Probable glucosamine 6-phosphate N-acetyltransferase 2; EC=2.3.1.4 {ECO:0000250|UniProtKB:Q9LFU9}; AltName: Full=Glucose-6-phosphate acetyltransferase 2; AltName: Full=Phosphoglucosamine acetylase 2; AltName: Full=Phosphoglucosamine transacetylase 2;	SubName: Full=Glucosamine 6-phosphate N-acetyltransferase 1 {ECO:0000313|EMBL:JAT55724.1};	Glucosamine-phosphate N-acetyltransferase	GO:0005789,endoplasmic reticulum membrane; GO:0004343,glucosamine 6-phosphate N-acetyltransferase activity; GO:0006048,UDP-N-acetylglucosamine biosynthetic process	Acetyltransferase (GNAT) domain
Cluster-1.39326	0.11	0	0	101.25	248.83	74.86	1	0	0	894	2341	728	12.3086	2.75036e-18	2.52567e-16	up	K02141 F-type H+-transporting ATPase subunit h | (RefSeq) ATP synthase subunit H, mitochondrial-like (A)	--	--	--	--	--	ATP synthase complex subunit h
Cluster-1.42552	0.11	0	0	114.43	240.65	64.8	1	0	0	1046	2347	653	12.3402	2.79826e-18	2.56585e-16	up	--	--	--	--	--	--	--
Cluster-1.48870	1.36	2.35	3.66	31.29	29.37	24.95	61.86	109.47	179.97	1303.12	1344.17	1168.53	3.87831	2.84942e-18	2.60888e-16	up	K14486 auxin response factor | (RefSeq) auxin response factor 1-like (A)	hypothetical protein PHAVU_002G282200g [Phaseolus vulgaris]	RecName: Full=Auxin response factor 2A {ECO:0000303|PubMed:26716451, ECO:0000303|PubMed:26959229}; Short=SlARF2A {ECO:0000303|PubMed:26716451};	RecName: Full=Auxin response factor {ECO:0000256|RuleBase:RU004561};	--	GO:0005634,nucleus; GO:0003677,DNA binding; GO:0046982,protein heterodimerization activity; GO:0042803,protein homodimerization activity; GO:0009734,auxin-activated signaling pathway; GO:0009835,fruit ripening; GO:0009836,fruit ripening, climacteric; GO:0009911,positive regulation of flower development; GO:0006355,regulation of transcription, DNA-templated; GO:0006351,transcription, DNA-templated	Auxin response factor
Cluster-1.73411	0	0	0	32.96	56.88	23.23	0	0	0	435.26	810.69	340.79	11.9361	2.87381e-18	2.62732e-16	up	--	--	--	--	--	--	--
Cluster-1.57497	0	0	0	30.1	23.38	7.61	0	0	0	1082	922.22	307.33	12.476	2.90116e-18	2.64841e-16	up	--	hypothetical protein CFP56_48703 [Quercus suber]	--	--	--	--	Growth arrest and DNA-damage-inducible proteins-interacting protein 1
Cluster-5596.1	0	0	0	11.82	22.36	7.52	0	0	0	527.98	1098	378	12.2807	2.91906e-18	2.65699e-16	up	K01210 glucan 1,3-beta-glucosidase [EC:3.2.1.58] | (RefSeq) glucan 1,3-beta-glucosidase ARB_02797-like (A)	putative glucan endo-1,3-beta-glucosidase btgc [Quercus suber]	--	SubName: Full=Putative glucan endo-1,3-beta-glucosidase btgC {ECO:0000313|EMBL:JAT47285.1}; Flags: Fragment;	--	GO:0016021,integral component of membrane; GO:0004553,hydrolase activity, hydrolyzing O-glycosyl compounds; GO:0005975,carbohydrate metabolic process	Glycosyl hydrolases family 17
Cluster-19902.1	0.04	0	0	16.56	29.69	7.72	3	0	0	1045	2064.71	549	10.6874	2.91915e-18	2.65699e-16	up	--	hypothetical protein CFP56_03993 [Quercus suber]	--	--	--	--	Protein of unknown function (DUF3405)
Cluster-1.24326	0.06	0	0.03	35.48	80.4	11.56	2	0	1	1107	2749	405	10.9414	2.97175e-18	2.70089e-16	up	K08994 ion channel-forming bestrophin family protein | (RefSeq) uncharacterized protein LOC111983897 (A)	predicted protein [Hordeum vulgare subsp. vulgare]	RecName: Full=UPF0187 protein At3g61320, chloroplastic; Flags: Precursor;	SubName: Full=Predicted protein {ECO:0000313|EMBL:BAK01447.1};	--	GO:0009507,chloroplast; GO:0031969,chloroplast membrane; GO:0009533,chloroplast stromal thylakoid; GO:0016021,integral component of membrane; GO:0042651,thylakoid membrane; GO:0005247,voltage-gated chloride channel activity; GO:0019684,photosynthesis, light reaction; GO:0042548,regulation of photosynthesis, light reaction; GO:0010027,thylakoid membrane organization	Bestrophin, RFP-TM, chloride channel
Cluster-17514.1	0.04	0	0	50.18	81.74	22.73	1	0	0	1118	1987	567	12.1965	2.97666e-18	2.70137e-16	up	K01381 saccharopepsin [EC:3.4.23.25] | (RefSeq) vacuolar protease A-like (A)	vacuolar protease a [Quercus suber]	RecName: Full=Aspartic proteinase oryzasin-1; EC=3.4.23.-; Flags: Precursor;	SubName: Full=Uncharacterized protein {ECO:0000313|EMBL:JAG95014.1};	Aspartyl protease	GO:0005773,vacuole; GO:0004190,aspartic-type endopeptidase activity; GO:0006629,lipid metabolic process; GO:0030163,protein catabolic process; GO:0006508,proteolysis	gag-polyprotein putative aspartyl protease
Cluster-35965.0	0	0	0	14.81	18.37	8.83	0	0	0	414	562	277	11.5866	3.01807e-18	2.73494e-16	up	K01077 alkaline phosphatase [EC:3.1.3.1] | (RefSeq) repressible alkaline phosphatase-like (A)	repressible alkaline phosphatase [Quercus suber]	--	RecName: Full=Alkaline phosphatase {ECO:0000256|RuleBase:RU003947}; EC=3.1.3.1 {ECO:0000256|RuleBase:RU003947};	Alkaline phosphatase	GO:0016021,integral component of membrane; GO:0004035,alkaline phosphatase activity	Metalloenzyme superfamily
Cluster-45021.1	0	0	0	8.34	12.44	6.72	0	0	0	333.03	545.57	301.87	11.4981	3.05961e-18	2.76852e-16	up	--	hypothetical protein MANES_08G069800 [Manihot esculenta]	RecName: Full=Oligopeptide transporter 3; Short=AtOPT3;	SubName: Full=Uncharacterized protein {ECO:0000313|EMBL:OAY43434.1};	Sexual differentiation process protein ISP4	GO:0016021,integral component of membrane; GO:0016020,membrane; GO:0005886,plasma membrane; GO:0009506,plasmodesma; GO:0046915,transition metal ion transmembrane transporter activity; GO:0006875,cellular metal ion homeostasis; GO:0055072,iron ion homeostasis; GO:0007275,multicellular organism development; GO:0015031,protein transport; GO:1990388,xylem-to-phloem iron transport	OPT oligopeptide transporter protein
Cluster-1.34927	0	0	0	63.44	240.97	33.59	0	0	0	1227	5073	726	14.123	3.09708e-18	2.79833e-16	up	K01053 gluconolactonase [EC:3.1.1.17] | (RefSeq) uncharacterized protein LOC112021252 (A)	gluconolactonase [Quercus suber]	--	SubName: Full=Gluconolaconase {ECO:0000313|EMBL:OWZ08584.1}; Flags: Fragment;	--	--	Strictosidine synthase
Cluster-39684.0	0	0	0	20.61	46.57	14.66	0	0	0	542	1339	432	12.4916	3.10733e-18	2.80349e-16	up	--	--	--	--	--	--	--
Cluster-1.46441	0	0	0	9.71	12.29	3.82	0	0	0	704.95	983.34	312.25	12.2755	3.17065e-18	2.85645e-16	up	K19760 dynein assembly factor with WDR repeat domains 1 | (RefSeq) predicted protein (A)	Vegetative incompatibility protein HET-E-1 [Tetrabaena socialis]	RecName: Full=Dynein assembly factor with WDR repeat domains 1; AltName: Full=Outer row dynein assembly protein 16;	SubName: Full=Uncharacterized protein {ECO:0000313|EMBL:EGB05118.1}; Flags: Fragment;	U4/U6 small nuclear ribonucleoprotein Prp4 (contains WD40 repeats)	GO:0005737,cytoplasm; GO:0005856,cytoskeleton; GO:0031514,motile cilium	Cutinase
Cluster-1.7549	0.07	0	0	49.37	102.17	23.32	2	0	0	1247	2820.04	660.13	11.6548	3.19522e-18	2.8744e-16	up	K02922 large subunit ribosomal protein L37e | (RefSeq) 60S ribosomal protein L37-2 (A)	60s ribosomal protein l37 [Quercus suber]	RecName: Full=60S ribosomal protein L37-2;	RecName: Full=Ribosomal protein L37 {ECO:0000256|RuleBase:RU000576};	60S ribosomal protein L37	GO:0022625,cytosolic large ribosomal subunit; GO:0022626,cytosolic ribosome; GO:0046872,metal ion binding; GO:0003723,RNA binding; GO:0019843,rRNA binding; GO:0003735,structural constituent of ribosome; GO:0006412,translation	Ribosomal protein L37e
Cluster-1.49293	6.38	8.96	5.97	0	0	0	403.34	581.43	406.94	0	0	0	-10.8961	3.22489e-18	2.89687e-16	down	K10406 kinesin family member C2/C3 | (RefSeq) hypothetical protein (A)	hypothetical protein PHAVU_001G210500g [Phaseolus vulgaris]	RecName: Full=Kinesin-like protein KIN-14I {ECO:0000305};	SubName: Full=Uncharacterized protein {ECO:0000313|EMBL:ESW35145.1};	Kinesin (KAR3 subfamily)	GO:0005871,kinesin complex; GO:0005874,microtubule; GO:0005524,ATP binding; GO:0016887,ATPase activity; GO:0008017,microtubule binding; GO:0003777,microtubule motor activity; GO:0007018,microtubule-based movement	Calponin homology (CH) domain
Cluster-1.533	0	0	0	16.88	27.3	6.57	0	0	0	831	1478	364	12.7041	3.37392e-18	3.02635e-16	up	K13412 calcium-dependent protein kinase [EC:2.7.11.1] | (RefSeq) hypothetical protein (A)	uncharacterized protein c16g5.07c [Quercus suber]	RecName: Full=Hypersensitive-induced response protein 3; Short=AtHIR3;	SubName: Full=Uncharacterized protein {ECO:0000313|EMBL:EFN52198.1}; Flags: Fragment;	Prohibitins and stomatins of the PID superfamily	GO:0016020,membrane; GO:0005739,mitochondrion; GO:0005886,plasma membrane; GO:0009506,plasmodesma; GO:0005774,vacuolar membrane; GO:0005773,vacuole; GO:0002239,response to oomycetes	C-terminal region of band_7
Cluster-22208.0	0	0	0	15.28	21.71	10.32	0	0	0	387	601	293	11.62	3.38672e-18	3.03342e-16	up	--	hypothetical protein COCSUDRAFT_41812 [Coccomyxa subellipsoidea C-169]	--	SubName: Full=Uncharacterized protein {ECO:0000313|EMBL:EIE23629.1};	--	GO:0005525,GTP binding	--
Cluster-12915.1	0	0	0	12.98	15.32	7.79	0	0	0	394.78	510.53	266	11.4878	3.40393e-18	3.04442e-16	up	K22884 N5-hydroxyornithine acetyltransferase [EC:2.3.1.-] | (RefSeq) uncharacterized protein LOC112014700 (A)	n(6)-hydroxylysine o-acetyltransferase [Quercus suber]	--	--	--	--	Acetyltransferase (GNAT) domain
Cluster-1.19613	31.72	25.36	29.36	7.86	6.35	7.87	1043.08	856.56	1052.21	238.87	211.11	268.28	-1.6427	3.46654e-18	3.09181e-16	down	--	hypothetical protein PHAVU_003G116800g [Phaseolus vulgaris]	--	SubName: Full=Uncharacterized protein {ECO:0000313|EMBL:ESW26399.1};	--	GO:0016021,integral component of membrane	--
Cluster-39399.0	0	0	0	66.09	179.08	65.85	0	0	0	443	1263	482	12.4067	3.46692e-18	3.09181e-16	up	--	hypothetical protein CFP56_07629 [Quercus suber]	--	--	--	--	N-terminal 7TM region of histidine kinase
Cluster-1.56073	0	0	0	9.1	63.33	55.8	0	0	0	339.31	2592.35	2338.92	13.6337	3.4758e-18	3.09527e-16	up	K01514 exopolyphosphatase [EC:3.6.1.11] | (RefSeq) protein prune homolog (A)	hypothetical protein PHAVU_011G003400g [Phaseolus vulgaris]	RecName: Full=Probable RNA-binding protein ARP1; AltName: Full=ABA-regulated RNA-binding protein 1 {ECO:0000303|PubMed:23040517};	SubName: Full=Uncharacterized protein {ECO:0000313|EMBL:ESW03310.1};	Predicted RNA-binding protein SEB4 (RRM superfamily)	GO:0005634,nucleus; GO:0003729,mRNA binding; GO:0010029,regulation of seed germination; GO:0009737,response to abscisic acid; GO:0009651,response to salt stress; GO:0009414,response to water deprivation	--
Cluster-1.12924	0	0	0	15.93	39.6	10.1	0	0	0	663.17	1811.46	472.95	12.849	3.5954e-18	3.19716e-16	up	K00698 chitin synthase [EC:2.4.1.16] | (RefSeq) LOW QUALITY PROTEIN: chitin synthase 6-like (A)	chitin synthase 6 [Quercus suber]	RecName: Full=[Pyruvate dehydrogenase (acetyl-transferring)] kinase, mitochondrial; Short=AtPDHK; Short=Pyruvate dehydrogenase kinase; EC=2.7.11.2;	SubName: Full=Uncharacterized protein {ECO:0000313|EMBL:EJK77657.1}; Flags: Fragment;	Chitin synthase/hyaluronan synthase (glycosyltransferases)	GO:0005739,mitochondrion; GO:0005524,ATP binding; GO:0009927,histidine phosphotransfer kinase activity; GO:0042803,protein homodimerization activity; GO:0004740,pyruvate dehydrogenase (acetyl-transferring) kinase activity; GO:0046777,protein autophosphorylation	Glycosyl transferase family group 2
Cluster-1.47389	0.04	0	0	40.44	131.27	33.08	1	0	0	980	3475	898	12.7515	3.60394e-18	3.20016e-16	up	K14306 nuclear pore complex protein Nup62 | (RefSeq) nucleoporin NSP1-like (A)	nucleoporin nsp1 [Quercus suber]	RecName: Full=Nuclear pore complex protein NUP62 {ECO:0000303|PubMed:21189294}; AltName: Full=Nucleoporin 62 {ECO:0000312|EMBL:AEC10495.1}; Short=NP62; AltName: Full=Protein EMBRYO DEFECTIVE 2766;	SubName: Full=Uncharacterized protein {ECO:0000313|EMBL:ETW02577.1};	Nuclear porin	GO:0005829,cytosol; GO:0005635,nuclear envelope; GO:0034399,nuclear periphery; GO:0044613,nuclear pore central transport channel; GO:0005487,NA; GO:0005543,phospholipid binding; GO:0017056,structural constituent of nuclear pore; GO:0051028,mRNA transport; GO:0010930,negative regulation of auxin mediated signaling pathway; GO:0006606,protein import into nucleus; GO:0071426,ribonucleoprotein comple…	Ezrin/radixin/moesin family
Cluster-1.38675	2.91	5.93	3.85	46.54	28.93	34.84	19	40	30	312	204	255	3.5212	3.61769e-18	3.20775e-16	up	--	hypothetical protein PHAVU_L008100g [Phaseolus vulgaris]	RecName: Full=Sigma factor binding protein 1, chloroplastic; Short=AtsibI; Short=Sigma factor binding protein I; AltName: Full=SigA binding protein; AltName: Full=VQ motif-containing protein 23 {ECO:0000303|PubMed:22535423}; Short=AtVQ23 {ECO:0000303|PubMed:22535423}; Flags: Precursor;	SubName: Full=Uncharacterized protein {ECO:0000313|EMBL:ESW35880.1};	--	GO:0009507,chloroplast; GO:0005634,nucleus; GO:0071482,cellular response to light stimulus; GO:0009816,defense response to bacterium, incompatible interaction; GO:0051091,positive regulation of DNA-binding transcription factor activity	VQ motif
Cluster-25652.0	0	0	0	20.34	17.7	7.79	0	0	0	621	592	267	11.8266	3.63318e-18	3.21687e-16	up	--	--	--	--	--	--	--
Cluster-1.53246	0.18	0	0	136.4	379.63	70.38	2	0	0	1452	4335	829	12.1458	3.65385e-18	3.23055e-16	up	K02960 small subunit ribosomal protein S16e | (RefSeq) 40S ribosomal protein S16-A-like (A)	40s ribosomal protein s16-a [Quercus suber]	RecName: Full=40S ribosomal protein S16-1;	SubName: Full=40S ribosomal protein S16 {ECO:0000313|EMBL:JAU99646.1}; Flags: Fragment;	40S ribosomal protein S16	GO:0005618,cell wall; GO:0009507,chloroplast; GO:0005829,cytosol; GO:0022626,cytosolic ribosome; GO:0022627,cytosolic small ribosomal subunit; GO:0016020,membrane; GO:0009506,plasmodesma; GO:0042788,polysomal ribosome; GO:0003723,RNA binding; GO:0003735,structural constituent of ribosome; GO:0000462,maturation of SSU-rRNA from tricistronic rRNA transcript (SSU-rRNA, 5.8S rRNA, LSU-rRNA); GO:00064…	Ribosomal protein S9/S16
Cluster-1.56917	0	0	0	21.1	64.63	14.47	0	0	0	737.82	2479.55	568.58	13.217	3.70721e-18	3.27304e-16	up	--	hypothetical protein CFP56_72354 [Quercus suber]	--	--	--	--	--
Cluster-1607.0	0	0	0	12.17	18.96	6.09	0	0	0	586	1004	330	12.2182	3.80855e-18	3.35772e-16	up	--	PREDICTED: oligopeptide transporter 2-like [Camelina sativa]	RecName: Full=Oligopeptide transporter 2; Short=AtOPT2;	SubName: Full=Uncharacterized protein {ECO:0000313|EMBL:ESQ35869.1};	Sexual differentiation process protein ISP4	GO:0005887,integral component of plasma membrane; GO:0016020,membrane; GO:0005886,plasma membrane; GO:0035673,oligopeptide transmembrane transporter activity; GO:0015031,protein transport	OPT oligopeptide transporter protein
Cluster-1.61359	0	0	0	28.57	111.59	27.98	0	0	0	643.03	2740.38	705	13.3262	3.81992e-18	3.36294e-16	up	--	--	--	--	--	--	--
Cluster-1.45415	23.87	23.77	27.76	7.66	6.61	6.58	1101	1126	1386	324	307	313	-1.52566	3.8484e-18	3.3832e-16	down	K22484 transcriptional regulator CBF1 | (RefSeq) LOW QUALITY PROTEIN: transcription factor ABA-INDUCIBLE bHLH-TYPE-like (A)	hypothetical protein PHAVU_010G114800g [Phaseolus vulgaris]	RecName: Full=Transcription factor bHLH13; AltName: Full=Basic helix-loop-helix protein 13; Short=AtbHLH13; Short=bHLH 13; AltName: Full=Transcription factor EN 39; AltName: Full=bHLH transcription factor bHLH013;	SubName: Full=Uncharacterized protein {ECO:0000313|EMBL:ESW07260.1};	--	GO:0005737,cytoplasm; GO:0005634,nucleus; GO:0003700,DNA-binding transcription factor activity; GO:0046983,protein dimerization activity; GO:0044212,transcription regulatory region DNA binding; GO:0010629,negative regulation of gene expression; GO:0006355,regulation of transcription, DNA-templated; GO:0006351,transcription, DNA-templated	Helix-loop-helix DNA-binding domain
Cluster-1.32521	4.55	4.39	3.76	0.09	0	0.08	209.76	207.82	187.72	3.71	0	3.61	-5.86151	3.88748e-18	3.40821e-16	down	K10863 aprataxin [EC:3.1.11.7 3.1.11.8 3.1.12.2] | (RefSeq) hypothetical protein (A)	hypothetical protein PHAVU_010G073200g [Phaseolus vulgaris]	RecName: Full=Transcription factor bHLH140; AltName: Full=Basic helix-loop-helix protein 140; Short=AtbHLH140; Short=bHLH 140; AltName: Full=Transcription factor EN 122; AltName: Full=bHLH transcription factor bHLH140;	SubName: Full=Uncharacterized protein {ECO:0000313|EMBL:ESW06750.1};	Polynucleotide kinase 3' phosphatase	GO:0005634,nucleus; GO:0047627,adenylylsulfatase activity; GO:0005524,ATP binding; GO:0003677,DNA binding; GO:0046872,metal ion binding; GO:0046983,protein dimerization activity; GO:0006260,DNA replication; GO:0009150,purine ribonucleotide metabolic process; GO:0006355,regulation of transcription, DNA-templated; GO:0006790,sulfur compound metabolic process; GO:0006351,transcription, DNA-templated	AAA ATPase domain
Cluster-1.75828	0	0	0	8.17	6.42	6.48	0	0	0	256.11	220.55	228.03	10.726	3.88788e-18	3.40821e-16	up	K02149 V-type H+-transporting ATPase subunit D | (RefSeq) V-type proton ATPase subunit D-like (A)	v-type proton atpase subunit d [Quercus suber]	RecName: Full=V-type proton ATPase subunit D; Short=V-ATPase subunit D; AltName: Full=Vacuolar H(+)-ATPase subunit D; AltName: Full=Vacuolar proton pump subunit D;	SubName: Full=V-type proton ATPase subunit D {ECO:0000313|EMBL:JAT44581.1};	Vacuolar H+-ATPase V1 sector, subunit D	GO:0005794,Golgi apparatus; GO:0016020,membrane; GO:0000325,plant-type vacuole; GO:0005886,plasma membrane; GO:0005774,vacuolar membrane; GO:0005773,vacuole; GO:0042626,ATPase activity, coupled to transmembrane movement of substances; GO:0015992,NA	ATP synthase subunit D
Cluster-1.5673	0	0	0	8.94	16.45	5.44	0	0	0	528	1070	362	12.249	3.89625e-18	3.41071e-16	up	--	cut9-interacting protein scn1 [Quercus suber]	--	SubName: Full=Uncharacterized protein {ECO:0000313|EMBL:GAX75168.1};	TatD-related DNase	GO:0016788,hydrolase activity, acting on ester bonds	TatD related DNase
Cluster-1.31530	21.27	22.96	26.64	1.97	0.63	1.6	429.51	476.79	594.83	37.35	13	33.92	-3.77225	3.93421e-18	3.43907e-16	down	K09419 heat shock transcription factor, other eukaryote | (RefSeq) hypothetical protein (A)	hypothetical protein PHAVU_004G163300g [Phaseolus vulgaris]	RecName: Full=Heat stress transcription factor C-1; Short=AtHsfC1; AltName: Full=AtHsf-08;	SubName: Full=Uncharacterized protein {ECO:0000313|EMBL:ESW24823.1};	Heat shock transcription factor	GO:0005634,nucleus; GO:0003700,DNA-binding transcription factor activity; GO:0043565,sequence-specific DNA binding; GO:0006351,transcription, DNA-templated	Cell division protein ZapB
Cluster-39789.0	0	0	0	7.96	10.5	6.98	0	0	0	274	396.56	270	11.161	3.94071e-18	3.43989e-16	up	--	--	--	--	--	--	--
Cluster-1.40963	0.31	0	0	129.36	300.4	65.19	3	0	0	1216	3016	676	11.116	4.01407e-18	3.49724e-16	up	K02875 large subunit ribosomal protein L14e | (RefSeq) 60S ribosomal protein L14-A-like (A)	60s ribosomal protein l14-a [Quercus suber]	RecName: Full=60S ribosomal protein L14-1;	SubName: Full=60S ribosomal protein L14 {ECO:0000313|EMBL:JAT42716.1}; Flags: Fragment;	60S ribosomal protein L14	GO:0022625,cytosolic large ribosomal subunit; GO:0005783,endoplasmic reticulum; GO:0009506,plasmodesma; GO:0005773,vacuole; GO:0003723,RNA binding; GO:0003735,structural constituent of ribosome; GO:0042273,ribosomal large subunit biogenesis; GO:0006412,translation	KOW motif
Cluster-1.41753	1918.86	2778.12	2110.44	11224.7	25900.2	23835.9	3771	5721	6127	28999	64568	63418	3.74697	4.01773e-18	3.49724e-16	up	--	hypothetical protein KK1_048371 [Cajanus cajan]	--	SubName: Full=Uncharacterized protein {ECO:0000313|EMBL:KYP78482.1};	--	GO:0016021,integral component of membrane	--
Cluster-1.19339	44.12	50.02	50.94	14.97	11.12	11.14	2219.63	2583.49	2769.82	689.12	562.9	577.07	-1.63871	4.02996e-18	3.50295e-16	down	K16732 protein regulator of cytokinesis 1 | (RefSeq) hypothetical protein (A)	hypothetical protein PHAVU_003G002000g [Phaseolus vulgaris]	RecName: Full=65-kDa microtubule-associated protein 6; Short=AtMAP65-6;	SubName: Full=Uncharacterized protein {ECO:0000313|EMBL:ESW25028.1};	Microtubule-associated protein essential for anaphase spindle elongation	GO:0005874,microtubule; GO:0005739,mitochondrion; GO:0005634,nucleus; GO:0009524,phragmoplast; GO:0009536,plastid; GO:0009574,preprophase band; GO:0008017,microtubule binding; GO:0000910,cytokinesis; GO:0000226,microtubule cytoskeleton organization	Microtubule associated protein (MAP65/ASE1 family)
Cluster-1.39696	0	0	0	4.97	3	3.29	0	0	0	336.18	223.7	250.47	10.924	4.04565e-18	3.51165e-16	up	--	--	--	--	--	--	--
Cluster-1.49837	0	0	0	13.57	31.31	8.66	0	0	0	605.96	1537.23	435.14	12.6527	4.15309e-18	3.59985e-16	up	K10739 replication factor A2 | (RefSeq) replication factor A protein 2-like (A)	replication factor a protein 2 [Quercus suber]	RecName: Full=Replication protein A 32 kDa subunit B; Short=AtRPA32B; Short=RP-A p32 B; AltName: Full=DNA replication protein A2 subunit B; AltName: Full=Replication factor A protein 2 B; Short=AtRPA2 B; Short=RF-A protein 2 B; AltName: Full=Replicon protein A2 B;	SubName: Full=Uncharacterized protein {ECO:0000313|EMBL:KDP36391.1};	--	GO:0005634,nucleus; GO:0003677,DNA binding; GO:0006310,DNA recombination; GO:0006281,DNA repair; GO:0006260,DNA replication	OB-fold nucleic acid binding domain
Cluster-1.640	0	0	0	17.61	26.68	10.8	0	0	0	445	737	306	11.8425	4.21171e-18	3.6437e-16	up	--	reticulon-like protein 1 [Quercus suber]	--	--	Reticulon	--	Reticulon
Cluster-1.16974	0	0	0	21.77	28.16	7.36	0	0	0	842	1196	320	12.5178	4.21547e-18	3.6437e-16	up	K14855 ribosome assembly protein 4 | (RefSeq) ribosome assembly protein 4-like (A)	uncharacterized WD repeat-containing protein C2A9.03-like [Asparagus officinalis]	RecName: Full=Actin-interacting protein 1-2 {ECO:0000303|PubMed:12417710};	SubName: Full=Uncharacterized protein {ECO:0000313|EMBL:EER88293.1};	--	GO:0042643,actomyosin, actin portion; GO:0030864,cortical actin cytoskeleton; GO:0080008,Cul4-RING E3 ubiquitin ligase complex; GO:0005829,cytosol; GO:0051015,actin filament binding; GO:0030042,actin filament depolymerization; GO:0030836,positive regulation of actin filament depolymerization	--
Cluster-47649.0	2.4	1.91	1.68	111.37	24.62	49.52	42.47	34.76	33.15	1865.25	447.51	925.16	5.26384	4.3761e-18	3.77726e-16	up	K00430 peroxidase [EC:1.11.1.7] | (RefSeq) hypothetical protein (A)	hypothetical protein PHAVU_010G066700g [Phaseolus vulgaris]	RecName: Full=Cationic peroxidase 1; EC=1.11.1.7; AltName: Full=PNPC1; Flags: Precursor;	RecName: Full=Peroxidase {ECO:0000256|RuleBase:RU362060, ECO:0000256|SAAS:SAAS00709852}; EC=1.11.1.7 {ECO:0000256|RuleBase:RU362060, ECO:0000256|SAAS:SAAS00709852};	--	GO:0005576,extracellular region; GO:0020037,heme binding; GO:0046872,metal ion binding; GO:0004601,peroxidase activity; GO:0042744,hydrogen peroxide catabolic process; GO:0006979,response to oxidative stress	Peroxidase
Cluster-26305.0	0	0	0	12.65	25.64	5.93	0	0	0	767	1713	405	12.8185	4.53022e-18	3.90484e-16	up	--	--	--	--	--	--	--
Cluster-1.21892	0	0	0	63.28	172.06	45.45	0	0	0	608	1767	482	12.8036	4.71299e-18	4.05672e-16	up	--	--	--	--	--	--	--
Cluster-1.64438	0	0	0	47.15	167.05	20.81	0	0	0	1331	5161.36	659	14.1499	4.88563e-18	4.19946e-16	up	K16261 yeast amino acid transporter | (RefSeq) uncharacterized amino-acid permease P7G5.06-like (A)	putative amino-acid permease p7g5.06 [Quercus suber]	--	SubName: Full=Uncharacterized protein {ECO:0000313|EMBL:JAG97230.1};	Amino acid transporters	GO:0016021,integral component of membrane; GO:0015171,amino acid transmembrane transporter activity	Amino acid permease
Cluster-30579.0	0	0	0	13.98	26.92	8.15	0	0	0	563	1191	369	12.3676	4.98274e-18	4.27353e-16	up	K14504 xyloglucan:xyloglucosyl transferase TCH4 [EC:2.4.1.207] | (RefSeq) xyloglucan endotransglucosylase/hydrolase protein 24-like (A)	putative glycosidase crf2 [Quercus suber]	RecName: Full=Probable xyloglucan endotransglucosylase/hydrolase protein 26; Short=At-XTH26; Short=XTH-26; EC=2.4.1.207; Flags: Precursor;	SubName: Full=Putative glycosidase crf2 {ECO:0000313|EMBL:JAT62392.1};	--	GO:0048046,apoplast; GO:0005618,cell wall; GO:0004553,hydrolase activity, hydrolyzing O-glycosyl compounds; GO:0016762,xyloglucan:xyloglucosyl transferase activity; GO:0042546,cell wall biogenesis; GO:0071555,cell wall organization; GO:0010411,xyloglucan metabolic process	Glycosyl hydrolases family 16
Cluster-32155.0	0	0	0	32.12	94.83	18.72	0	0	0	825	2663	539	13.3087	4.98563e-18	4.27353e-16	up	K01199 glucan endo-1,3-beta-D-glucosidase [EC:3.2.1.39] | (RefSeq) probable glucan endo-1,3-beta-glucosidase eglC (A)	predicted protein [Hordeum vulgare subsp. vulgare]	--	SubName: Full=Predicted protein {ECO:0000313|EMBL:BAJ97248.1};	--	--	Glycosyl hydrolases family 17
Cluster-1.36179	9.77	7.16	9.76	0	0	0	450.52	338.74	486.8	0	0	0	-10.7716	5.0367e-18	4.31133e-16	down	--	hypothetical protein PHAVU_002G228900g [Phaseolus vulgaris]	--	SubName: Full=Uncharacterized protein {ECO:0000313|EMBL:ESW31322.1};	--	GO:0016021,integral component of membrane	Protein of unknown function (DUF616)
Cluster-1.7898	5.06	7.31	6.92	0.53	0.3	0.34	148.56	220.48	221.94	14.39	9.01	10.31	-3.75248	5.06973e-18	4.3336e-16	down	K14963 COMPASS component SWD3 | (RefSeq) transcription factor bHLH18-like (A)	hypothetical protein PHAVU_003G231200g [Phaseolus vulgaris]	RecName: Full=Transcription factor bHLH25; AltName: Full=Basic helix-loop-helix protein 25; Short=AtbHLH25; Short=bHLH 25; AltName: Full=Transcription factor EN 29; AltName: Full=bHLH transcription factor bHLH025;	SubName: Full=Uncharacterized protein {ECO:0000313|EMBL:ESW27775.1};	--	GO:0005634,nucleus; GO:0003677,DNA binding; GO:0003700,DNA-binding transcription factor activity; GO:0046983,protein dimerization activity; GO:0006355,regulation of transcription, DNA-templated; GO:0006351,transcription, DNA-templated	Helix-loop-helix DNA-binding domain
Cluster-1.45327	32.6	32.81	25.16	6.13	4.23	6.05	570.49	590.52	489.77	101.51	76.08	111.78	-2.11982	5.13455e-18	4.37695e-16	down	K01188 beta-glucosidase [EC:3.2.1.21] | (RefSeq) hypothetical protein (A)	hypothetical protein PHAVU_011G056000g [Phaseolus vulgaris]	RecName: Full=Beta-glucosidase 12 {ECO:0000305}; EC=3.2.1.21 {ECO:0000305}; Flags: Precursor;	SubName: Full=Uncharacterized protein {ECO:0000313|EMBL:ESW03967.1};	Beta-glucosidase, lactase phlorizinhydrolase, and related proteins	GO:0005576,extracellular region; GO:0008422,beta-glucosidase activity; GO:0102483,scopolin beta-glucosidase activity; GO:0005975,carbohydrate metabolic process	Glycosyl hydrolase family 1
Cluster-35859.2	0.13	0	0	53.19	126.75	28.8	3	0	0	1118	2904	677.15	11.053	5.1346e-18	4.37695e-16	up	K15102 solute carrier family 25 (mitochondrial phosphate transporter), member 3 | (RefSeq) mitochondrial carrier, phosphate carrier (A)	predicted protein [Hordeum vulgare subsp. vulgare]	RecName: Full=Mitochondrial phosphate carrier protein 2, mitochondrial; AltName: Full=Mitochondrial phosphate transporter 2; Short=MPT2; AltName: Full=Phosphate transporter 3;2; Flags: Precursor;	SubName: Full=Uncharacterized protein {ECO:0000313|EMBL:JAG97944.1};	Mitochondrial phosphate carrier protein	GO:0016021,integral component of membrane; GO:0005743,mitochondrial inner membrane; GO:0015114,phosphate ion transmembrane transporter activity; GO:0006839,mitochondrial transport; GO:0009651,response to salt stress	Mitochondrial carrier protein
Cluster-41709.0	0	0	0	35.05	66.3	19.48	0	0	0	584	1199	362	12.3829	5.16284e-18	4.39496e-16	up	K00235 succinate dehydrogenase (ubiquinone) iron-sulfur subunit [EC:1.3.5.1] | (RefSeq) succinate dehydrogenase [ubiquinone] iron-sulfur subunit, mitochondrial (A)	succinate dehydrogenase [ubiquinone]	RecName: Full=Succinate dehydrogenase [ubiquinone] iron-sulfur subunit 1, mitochondrial; EC=1.3.5.1; AltName: Full=Iron-sulfur subunit of complex II; Short=Ip; Flags: Precursor;	RecName: Full=Succinate dehydrogenase [ubiquinone] iron-sulfur subunit, mitochondrial {ECO:0000256|RuleBase:RU361237}; EC=1.3.5.1 {ECO:0000256|RuleBase:RU361237};	Succinate dehydrogenase, Fe-S protein subunit	GO:0005743,mitochondrial inner membrane; GO:0005739,mitochondrion; GO:0045273,respiratory chain complex II; GO:0045281,succinate dehydrogenase complex; GO:0051537,2 iron, 2 sulfur cluster binding; GO:0051538,3 iron, 4 sulfur cluster binding; GO:0051539,4 iron, 4 sulfur cluster binding; GO:0009055,electron transfer activity; GO:0008177,succinate dehydrogenase (ubiquinone) activity; GO:0000104,succ…	4Fe-4S dicluster domain
Cluster-36541.0	0.04	0	0	35.26	139.93	39.92	1	0	0	821	3557	1041	12.7668	5.27094e-18	4.48081e-16	up	K01183 chitinase [EC:3.2.1.14] | (RefSeq) LOW QUALITY PROTEIN: endochitinase B-like (A)	PREDICTED: LOW QUALITY PROTEIN: endochitinase B-like [Pyrus x bretschneideri]	RecName: Full=Class V chitinase {ECO:0000303|PubMed:22936594}; Short=AtChiC {ECO:0000303|PubMed:22936594}; EC=3.2.1.14 {ECO:0000269|PubMed:21390509, ECO:0000269|PubMed:22936594}; Flags: Precursor;	SubName: Full=Uncharacterized protein {ECO:0000313|EMBL:EQC28197.1};	Chitinase	GO:0005618,cell wall; GO:0005576,extracellular region; GO:0008061,chitin binding; GO:0004568,chitinase activity; GO:0008843,endochitinase activity; GO:0035885,exochitinase activity; GO:0005975,carbohydrate metabolic process; GO:0006032,chitin catabolic process; GO:0009737,response to abscisic acid; GO:0009753,response to jasmonic acid; GO:0009651,response to salt stress	Chitin recognition protein
Cluster-1.45249	0	0	0	44.88	57.01	13.66	0	0	0	934	1293	318	12.6294	5.28574e-18	4.48722e-16	up	K01051 pectinesterase [EC:3.1.1.11] | (RefSeq) putative pectinesterase 11 (A)	pectin methylesterase [Vitis riparia]	RecName: Full=Putative pectinesterase 14; Short=PE 14; EC=3.1.1.11; AltName: Full=Pectin methylesterase 14; Short=AtPME14; Flags: Precursor;	RecName: Full=Pectinesterase {ECO:0000256|RuleBase:RU000589}; EC=3.1.1.11 {ECO:0000256|RuleBase:RU000589};	--	GO:0005618,cell wall; GO:0005576,extracellular region; GO:0045330,aspartyl esterase activity; GO:0030599,pectinesterase activity; GO:0042545,cell wall modification; GO:0045490,pectin catabolic process	Pectinesterase
Cluster-1.28147	0	0	0	18.05	36.5	15.51	0	0	0	380.36	838.28	365.62	11.9333	5.30425e-18	4.49509e-16	up	--	structure-specific endonuclease subunit slx4 [Quercus suber]	--	--	--	--	Slx4 endonuclease
Cluster-7535.0	0	0	0	16.15	26.84	10.22	0	0	0	451	820	320	11.9421	5.30956e-18	4.49509e-16	up	--	--	--	SubName: Full=Extracellular metalloproteinase NpI {ECO:0000313|EMBL:JAT55307.1};	--	GO:0005615,extracellular space; GO:0004222,metalloendopeptidase activity; GO:0008270,zinc ion binding	--
Cluster-1.46161	0	0	0	12.3	17.22	8.41	0	0	0	362	555	278	11.5186	5.34591e-18	4.51967e-16	up	--	hypothetical protein CFP56_53668 [Quercus suber]	--	--	--	--	--
Cluster-42072.0	0	0	0	27.7	76.2	19.52	0	0	0	621	1864	490	12.8635	5.40236e-18	4.56116e-16	up	K02429 MFS transporter, FHS family, L-fucose permease | (RefSeq) uncharacterized protein LOC112013498 (A)	glucose/galactose transporter [Quercus suber]	--	SubName: Full=Uncharacterized protein {ECO:0000313|EMBL:EDQ83581.1};	--	GO:0016021,integral component of membrane; GO:0055085,transmembrane transport	Major Facilitator Superfamily
Cluster-1.11495	0	0	0	15.03	22.08	6.11	0	0	0	702	1134	321	12.3897	5.48072e-18	4.621e-16	up	K09527 DnaJ homolog subfamily C member 7 | (RefSeq) dnaJ homolog subfamily C member 7 homolog (A)	clustered mitochondria protein like [Quercus suber]	RecName: Full=DnaJ protein P58IPK homolog B {ECO:0000305}; Short=OsP58B {ECO:0000303|PubMed:24153418}; AltName: Full=Chaperone protein dnaJ C15 {ECO:0000305}; Short=OsDjC15 {ECO:0000303|PubMed:23160806}; Flags: Precursor;	SubName: Full=Uncharacterized protein {ECO:0000313|EMBL:ETO79226.1};	Molecular chaperone (DnaJ superfamily)	GO:0005788,endoplasmic reticulum lumen	NMDA receptor-regulated protein 1
Cluster-1.6664	0	0	0	33.83	29.58	8.42	0	0	0	1052	1008	294	12.5073	5.52243e-18	4.64983e-16	up	K01569 oxalate decarboxylase [EC:4.1.1.2] | (RefSeq) probable oxalate decarboxylase ARB_04859 (A)	oxalate decarboxylase oxdc [Quercus suber]	RecName: Full=Germin-like protein 5-1; Flags: Precursor;	SubName: Full=RmlC-like cupin {ECO:0000313|EMBL:EIE22877.1};	--	GO:0048046,apoplast; GO:0005618,cell wall; GO:0009506,plasmodesma; GO:0030145,manganese ion binding; GO:0045735,nutrient reservoir activity; GO:0010497,plasmodesmata-mediated intercellular transport; GO:2000280,regulation of root development	ARD/ARD' family
Cluster-2628.0	0	0	0	23.08	37.07	11	0	0	0	614.13	1078.59	328	12.2948	5.53108e-18	4.65077e-16	up	--	--	--	--	--	--	--
Cluster-1.44237	0	0	0	31.14	56.96	15.02	0	0	0	667	1330	360	12.5217	5.59116e-18	4.6949e-16	up	--	--	--	--	--	--	--
Cluster-1.5507	0	0	0	12.38	8.65	4.65	0	0	0	600.29	461.5	253.77	11.6494	5.6605e-18	4.74668e-16	up	K11599 proteasome maturation protein | (RefSeq) probable proteasome maturation factor ump1 (A)	proteasome maturation factor ump1 [Quercus suber]	--	SubName: Full=Proteasome maturation protein {ECO:0000313|EMBL:JAT53494.1};	Proteasome maturation factor	GO:0000502,proteasome complex; GO:0043248,proteasome assembly	Proteasome maturation factor UMP1
Cluster-1.39361	0	0	0	18.38	18.55	10.37	0	0	0	378.68	416.55	239.02	11.3039	5.6731e-18	4.7508e-16	up	--	--	--	--	--	--	--
Cluster-36146.0	0	0	0	28.08	32.72	9.7	0	0	0	753.87	960.67	291.93	12.2805	5.71139e-18	4.77639e-16	up	--	hypothetical protein CFP56_24351 [Quercus suber]	--	--	--	--	--
Cluster-1.26618	0	0	0	14.31	52.94	17.06	0	0	0	482.68	1958.12	646.53	12.9121	5.81202e-18	4.85398e-16	up	K21455 transcription factor CON7 | (RefSeq) C2H2 finger domain transcription factor CON7-like (A)	c2h2 finger domain transcription factor con7 [Quercus suber]	--	SubName: Full=Uncharacterized protein {ECO:0000313|EMBL:JAT54845.1};	--	GO:0003676,nucleic acid binding	--
Cluster-1.76070	0	0	0	32.11	99.2	18.65	0	0	0	849.33	2869.24	552.96	13.3954	5.83311e-18	4.86502e-16	up	--	uncharacterized protein ybiu [Quercus suber]	--	SubName: Full=Uncharacterized protein {ECO:0000313|EMBL:EKX43087.1, ECO:0000313|EnsemblProtists:EKX43087};	--	GO:0005634,nucleus; GO:0006355,regulation of transcription, DNA-templated	Protein of unknown function (DUF1479)
Cluster-1.43431	0	0	0	22.45	68.14	15.78	0	0	0	678	2254	535	13.0885	5.85952e-18	4.88045e-16	up	K18748 protein SSD1 | (RefSeq) virulence protein SSD1-like (A)	virulence protein ssd1 [Quercus suber]	RecName: Full=DIS3-like exonuclease 2 {ECO:0000255|HAMAP-Rule:MF_03045}; EC=3.1.13.- {ECO:0000255|HAMAP-Rule:MF_03045}; AltName: Full=Protein SUPPRESSOR OF VARICOSE;	RecName: Full=DIS3-like exonuclease 2 {ECO:0000256|HAMAP-Rule:MF_03045}; EC=3.1.13.- {ECO:0000256|HAMAP-Rule:MF_03045};	Exosomal 3'-5' exoribonuclease complex, subunit Rrp44/Dis3	GO:0005737,cytoplasm; GO:0000932,P-body; GO:0000175,3'-5'-exoribonuclease activity; GO:0046872,metal ion binding; GO:0003723,RNA binding; GO:0000291,nuclear-transcribed mRNA catabolic process, exonucleolytic; GO:0034427,nuclear-transcribed mRNA catabolic process, exonucleolytic, 3'-5'	Domain of unknown function (DUF4355)
Cluster-1.43483	34.93	42.76	36.49	75.62	64.95	80.92	533.18	671.54	623.41	1100.53	1022.77	1310.75	1.3095	5.88722e-18	4.89693e-16	up	K14771 U3 small nucleolar RNA-associated protein 19 | (RefSeq) uncharacterized LOC104428623 (A)	hypothetical protein PHAVU_003G160600g [Phaseolus vulgaris]	RecName: Full=EG45-like domain containing protein; AltName: Full=Blight-associated protein p12; AltName: Full=Plant natriuretic peptide; Short=PNP; Flags: Precursor;	SubName: Full=Uncharacterized protein {ECO:0000313|EMBL:ESW26942.1};	--	GO:0005576,extracellular region	Lytic transglycolase
Cluster-1668.0	0	0	0	9.17	23.89	8.1	0	0	0	462	1324	459	12.4475	5.94778e-18	4.94066e-16	up	K05681 ATP-binding cassette, subfamily G (WHITE), member 2 | (RefSeq) ABC transporter G family member 6-like (A)	zeb2-regulated abc transporter 1 [Quercus suber]	RecName: Full=ABC transporter G family member 41; Short=ABC transporter ABCG.41; Short=AtABCG41; AltName: Full=Pleiotropic drug resistance protein 13;	SubName: Full=Predicted protein {ECO:0000313|EMBL:BAK03773.1}; Flags: Fragment;	Pleiotropic drug resistance proteins (PDR1-15), ABC superfamily	GO:0016021,integral component of membrane; GO:0005886,plasma membrane; GO:0005524,ATP binding; GO:0042626,ATPase activity, coupled to transmembrane movement of substances	P-loop containing region of AAA domain
Cluster-37343.0	0	0	0	16	20.26	8.18	0	0	0	476	660	273	11.7621	6.04158e-18	5.01184e-16	up	--	dna replication complex gins protein psf3 [Quercus suber]	--	SubName: Full=Uncharacterized protein {ECO:0000313|EMBL:JAG95018.1};	--	GO:0016787,hydrolase activity; GO:0006629,lipid metabolic process	Alpha/beta hydrolase family
Cluster-1.47909	86.61	91.87	79.85	168.13	133.42	184.74	1705.62	1860.11	1740.6	3115.48	2688.84	3823.55	1.25134	6.0943e-18	5.04879e-16	up	K13448 calcium-binding protein CML | (RefSeq) hypothetical protein (A)	hypothetical protein PHAVU_007G250200g [Phaseolus vulgaris]	RecName: Full=Probable calcium-binding protein CML49; AltName: Full=Calmodulin-like protein 49;	SubName: Full=Uncharacterized protein {ECO:0000313|EMBL:ESW17570.1};	Ca2+-binding protein, EF-Hand protein superfamily	GO:0005737,cytoplasm; GO:0005509,calcium ion binding; GO:0004198,calcium-dependent cysteine-type endopeptidase activity; GO:0006508,proteolysis	EF-hand domain pair
Cluster-1.42075	97.81	141.89	107.39	394.07	292.83	443.73	1269	1895	1573	4924	3944	6155	2.05736	6.26783e-18	5.1856e-16	up	K01870 isoleucyl-tRNA synthetase [EC:6.1.1.5] | (RefSeq) hypothetical protein (A)	hypothetical protein PHAVU_010G063800g [Phaseolus vulgaris]	RecName: Full=Dirigent protein 20; Short=AtDIR20; Flags: Precursor;	RecName: Full=Dirigent protein {ECO:0000256|RuleBase:RU363099};	--	GO:0048046,apoplast; GO:0016853,isomerase activity	Dirigent-like protein
Cluster-18641.0	0	0	0	28.22	26.68	16.28	0	0	0	359	366	230	11.184	6.31383e-18	5.21667e-16	up	--	--	--	--	--	--	--
Cluster-1.42046	6.43	13.25	7	295.96	83.59	263.3	171.26	362.62	204.21	7326.44	2260.99	7303.21	4.88804	6.41116e-18	5.29002e-16	up	K23050 phenylcoumaran benzylic ether reductase [EC:1.3.1.-] | (RefSeq) hypothetical protein (A)	hypothetical protein PHAVU_002G033000g [Phaseolus vulgaris]	RecName: Full=Isoflavone reductase; Short=IFR; EC=1.3.1.45; AltName: Full=2'-hydroxyisoflavone reductase; AltName: Full=NADPH:isoflavone oxidoreductase;	SubName: Full=Uncharacterized protein {ECO:0000313|EMBL:ESW28968.1};	--	GO:0047526,2'-hydroxyisoflavone reductase activity	GDP-mannose 4,6 dehydratase
Cluster-1.24850	0	0	0	20.44	17.93	7.69	0	0	0	604	580	255	11.7869	6.43818e-18	5.30523e-16	up	--	--	--	--	--	--	--
Cluster-4693.0	0	0	0	6.86	5.94	4.59	0	0	0	291	277	219	10.8957	6.49684e-18	5.34644e-16	up	K17681 ATPase family AAA domain-containing protein 3A/B | (RefSeq) predicted protein (A)	atpase family aaa domain-containing protein 3b [Quercus suber]	--	SubName: Full=Uncharacterized protein {ECO:0000313|EMBL:EOD31408.1, ECO:0000313|EnsemblProtists:EOD31408};	AAA+-type ATPase	GO:0005524,ATP binding	AAA ATPase domain
Cluster-1.9287	0	0	0	26.46	72.16	20.03	0.01	0	0	560.21	1665.69	474.38	12.721	6.52366e-18	5.36138e-16	up	--	heat shock 70 kda protein 12a [Quercus suber]	--	SubName: Full=Uncharacterized protein {ECO:0000313|EMBL:EFJ37331.1};	Molecular chaperones HSP70/HSC70, HSP70 superfamily	--	Hsp70 protein
Cluster-3175.0	0	0	0	12.11	23.97	9.14	0	0	0	420	912	356	12.0292	6.57905e-18	5.39971e-16	up	K01580 glutamate decarboxylase [EC:4.1.1.15] | (RefSeq) glutamate decarboxylase-like (A)	unknown [Zea mays]	RecName: Full=Glutamate decarboxylase; Short=GAD; EC=4.1.1.15;	RecName: Full=Glutamate decarboxylase {ECO:0000256|RuleBase:RU361171}; EC=4.1.1.15 {ECO:0000256|RuleBase:RU361171};	Glutamate decarboxylase/sphingosine phosphate lyase	GO:0005516,calmodulin binding; GO:0004351,glutamate decarboxylase activity; GO:0030170,pyridoxal phosphate binding; GO:0006536,glutamate metabolic process	Pyridoxal-dependent decarboxylase conserved domain
Cluster-1.7058	0	0	0	21.56	29.95	10.05	0	0	0	561	852	293	12.0449	6.6132e-18	5.42055e-16	up	K19950 protein transport protein SEC9 | (RefSeq) protein transport protein SEC9-like (A)	protein transport protein sec9 [Quercus suber]	--	SubName: Full=Protein transport protein sec9 {ECO:0000313|EMBL:JAT41074.1}; Flags: Fragment;	SNAP-25 (synaptosome-associated protein) component of SNARE complex	--	Snare region anchored in the vesicle membrane C-terminus
Cluster-1.43461	0	0	0	27.61	25.38	14.22	0	0	0	408	406	234	11.3211	6.68825e-18	5.4748e-16	up	--	--	--	--	--	--	--
Cluster-1.333	0.88	0.38	0	176.52	403.86	91.26	9	4	0	1763.09	4317.8	1007.03	9.52062	6.78933e-18	5.55019e-16	up	K02997 small subunit ribosomal protein S9e | (RefSeq) 40S ribosomal protein S9 (A)	40s ribosomal protein s9 [Quercus suber]	RecName: Full=40S ribosomal protein S9-1;	SubName: Full=Uncharacterized protein {ECO:0000313|EMBL:JAG93908.1};	Ribosomal protein S4	GO:0005618,cell wall; GO:0009507,chloroplast; GO:0005829,cytosol; GO:0022626,cytosolic ribosome; GO:0022627,cytosolic small ribosomal subunit; GO:0016020,membrane; GO:0005730,nucleolus; GO:0009506,plasmodesma; GO:0042788,polysomal ribosome; GO:0005774,vacuolar membrane; GO:0003729,mRNA binding; GO:0019843,rRNA binding; GO:0003735,structural constituent of ribosome; GO:0045903,positive regulation …	Ribosomal protein S4/S9 N-terminal domain
Cluster-1.37421	0	0	0	8.16	15.65	7.11	0	0	0	348.64	734.78	342	11.7788	7.13186e-18	5.81274e-16	up	--	unknown [Zea mays]	--	SubName: Full=Uncharacterized protein {ECO:0000313|EMBL:ACF79156.1};	--	--	KR domain
Cluster-5721.0	0	0	0	26.36	58.33	16.2	0	0	0	576	1390	396	12.5256	7.13434e-18	5.81274e-16	up	K07513 acetyl-CoA acyltransferase 1 [EC:2.3.1.16] | (RefSeq) 3-ketoacyl-CoA thiolase, peroxisomal-like (A)	3-ketoacyl-coa thiolase, peroxisomal [Quercus suber]	RecName: Full=3-ketoacyl-CoA thiolase 2, peroxisomal; EC=2.3.1.16; AltName: Full=Acetyl-CoA acyltransferase 2; AltName: Full=Beta-ketothiolase 2; AltName: Full=Peroxisomal 3-oxoacyl-CoA thiolase 2; AltName: Full=Peroxisome defective protein 1; Flags: Precursor;	SubName: Full=3-ketoacyl-CoA thiolase B, peroxisomal {ECO:0000313|EMBL:JAT46694.1};	3-oxoacyl CoA thiolase	GO:0009507,chloroplast; GO:0009514,glyoxysome; GO:0016020,membrane; GO:0005739,mitochondrion; GO:0005730,nucleolus; GO:0005777,peroxisome; GO:0005774,vacuolar membrane; GO:0003988,acetyl-CoA C-acyltransferase activity; GO:0006635,fatty acid beta-oxidation; GO:0010111,glyoxysome organization; GO:0009695,jasmonic acid biosynthetic process; GO:0031408,oxylipin biosynthetic process; GO:0009789,positi…	Thiolase, C-terminal domain
Cluster-1.2384	0	0	0	31.01	66.92	26.93	0	0	0	387	900	373	12.0034	7.13872e-18	5.81274e-16	up	--	--	--	--	--	--	--
[truncated: 21,282 more rows]

## Sheet: Table S5
Supplementary Table 5. List of all detected metabolites
[truncated: 755 more rows]

[truncated: 2 more sheets: Table S6, Table S7]
